# Supplementary material for: Investigation of electromagnetic wave propagation characteristics across various frequencies in porous media of goaf
Source: PLoS One. 2024 Dec 18;19(12):e0315888. doi: 10.1371/journal.pone.0315888 (PMC11654933; doi:10.1371/journal.pone.0315888)
Supplement: S1 Dataset — (XLSX) [file pone.0315888.s001.xlsx]

## Sheet: Sheet1
600MHz									700MHz									800MHz									900MHz
	0.1porosity		0.2porosity		0.3porosity		0.4porosity			0.1porosity		0.2porosity		0.3porosity		0.4porosity			0.1porosity		0.2porosity		0.3porosity		0.4porosity			0.1porosity		0.2porosity		0.3porosity		0.4porosity
distance	signal strength/dBm	distance	signal strength/dBm	distance	signal strength/dBm	distance	signal strength/dBm		distance	signal strength/dBm	distance	signal strength/dBm	distance	signal strength/dBm	distance	signal strength/dBm		distance	signal strength/dBm	distance	signal strength/dBm	distance	signal strength/dBm	distance	signal strength/dBm		distance	signal strength/dBm	distance	signal strength/dBm	distance	signal strength/dBm	distance	signal strength/dBm
									0	1.7927	0	1.84285	0	3.5559	0	3.5597		0	11.354	0	11.229	0	10.476	0	11.852		0	12.934	0	11.914	0	12.24	0	13.665
0	-1.10218	0	-0.25019	0	0.5874	0	0.4914		0.0018	1.74744	0.00264	1.79804	0.00139	3.53635	0.01208	3.246		2.8174e-05	11.353	0.00784	11.191	0.01886	9.9573	0.00218	11.784		0.0056	12.737	0.00708	11.802	0.03152	11.063	0.00806	13.394
0.00262	-1.17917	0.00388	-0.32908	0.00115	0.57339	0.01068	0.23361		0.00664	1.60568	0.01304	1.61987	0.0049	3.67031	0.0221	3.0631		0.00298	11.257	0.02958	11.092	0.0444	9.3871	0.00396	11.727		0.00836	12.637	0.00868	11.782	0.0336	10.991	0.0151	13.547
0.0085	-1.49139	0.00626	-0.74767	0.0022	0.53628	0.01514	0.12372		0.01206	1.41916	0.03372	1.26285	0.00972	3.12694	0.02452	3.0182		0.00938	11.04	0.02986	11.09	0.05184	9.2321	0.00862	11.588		0.00972	12.588	0.02016	11.671	0.0567	10.402	0.01638	13.381
0.0099	-1.54582	0.02106	-0.99743	0.00348	0.57142	0.01582	0.10714		0.01482	1.34522	0.04266	1.10741	0.03284	2.70017	0.02666	2.9778		0.01014	11.014	0.03054	11.087	0.05338	9.21	0.01408	11.414		0.01038	12.562	0.03516	11.622	0.09436	9.6767	0.0214	13.1
0.01046	-1.56809	0.0763	-2.05536	0.00532	0.51374	0.02102	-0.02284		0.0226	1.14235	0.06088	0.80014	0.03826	2.59602	0.05394	2.4324		0.011	10.972	0.03988	11.062	0.06772	9.0331	0.0148	11.391		0.03262	11.676	0.03672	11.622	0.12386	9.358	0.05174	12.317
0.01902	-1.91153	0.08218	-2.18138	0.01604	0.16776	0.02762	-0.19044		0.0294	0.96296	0.07372	0.73652	0.04772	2.41008	0.05404	2.4303		0.0202	10.673	0.0506	11.034	0.0684	9.0375	0.02298	11.126		0.03728	11.479	0.04636	11.645	0.14552	9.1685	0.0634	12.03
0.02184	-2.02813	0.0822	-2.18155	0.02468	-0.00124	0.0336	-0.34422		0.04292	0.5883	0.08318	0.65453	0.06436	2.0687	0.05438	2.4231		0.02214	10.598	0.05328	11.027	0.09084	8.9092	0.03314	10.791		0.04048	11.297	0.05966	11.723	0.16174	8.7734	0.0696	10.747
0.02678	-2.23671	0.08346	-2.10876	0.03928	-0.29663	0.03798	-0.39797		0.05558	0.21307	0.09586	0.54339	0.06464	2.03241	0.0552	2.4056		0.02488	10.491	0.0544	11.01	0.09408	8.9007	0.03456	10.677		0.05598	10.718	0.06858	11.802	0.16658	8.7036	0.07724	10.5
0.02796	-2.28759	0.08346	-2.10885	0.05186	-0.56204	0.03812	-0.4		0.05972	0.08499	0.10818	0.43383	0.08042	1.68033	0.0634	2.2213		0.02578	10.456	0.06992	10.96	0.09436	8.9	0.04004	10.474		0.056	10.718	0.07714	11.847	0.18046	8.3619	0.0904	10.33
0.02866	-2.26551	0.08384	-2.11261	0.0538	-0.60371	0.0424	-0.46152		0.06088	0.05507	0.11024	0.41534	0.08812	1.50403	0.06508	0.26638		0.0341	10.118	0.0792	10.92	0.09476	8.8626	0.04134	10.445		0.0564	10.509	0.08014	11.869	0.19962	7.9618	0.10252	10.182
0.0303	-2.31723	0.08398	-2.11411	0.07392	-1.05004	0.05366	-0.62479		0.06322	-0.07325	0.12884	-0.00973	0.09384	1.37165	0.06932	0.17071		0.0359	10.042	0.08202	10.906	0.10292	8.7187	0.04782	10.306		0.06574	10.136	0.09568	11.999	0.2162	7.3972	0.11064	10.048
0.04012	-2.60904	0.08398	-2.11419	0.07582	-1.09346	0.05748	-0.68064		0.06752	-0.17824	0.12934	-0.01578	0.09436	1.3592	0.07454	0.05193		0.03886	9.917	0.10086	10.76	0.10914	8.6499	0.0576	10.097		0.0664	10.11	0.10996	12.083	0.23194	6.6331	0.1306	9.9193
0.04014	-2.60979	0.0851	-2.12556	0.0762	-1.05717	0.0599	-0.7162		0.07786	-0.43779	0.12974	0.03737	0.09456	1.32852	0.08486	-0.05992		0.05586	9.2608	0.10432	10.734	0.1122	8.6155	0.05872	10.073		0.09002	9.1721	0.11352	12.098	0.2556	6.169	0.13996	10.903
0.04076	-2.65462	0.08512	-2.12782	0.09214	-1.33302	0.0634	-0.76758		0.09952	-1.01049	0.13028	0.03175	0.10136	1.10795	0.08816	-0.09662		0.05672	9.382	0.10914	10.69	0.11242	8.6189	0.0634	9.9748		0.0909	8.9714	0.11644	12.11	0.25578	6.8515	0.15442	10.613
0.0511	-2.94223	0.13394	-2.72873	0.09436	-1.37146	0.06764	-2.70906		0.10378	-1.1276	0.15654	-0.26126	0.1018	1.09392	0.09276	-0.13469		0.06018	9.1186	0.11268	10.653	0.11276	8.6162	0.0655	8.6697		0.09112	9.1392	0.1183	12.118	0.25592	6.2191	0.16088	10.556
0.05634	-3.13441	0.1352	-2.73843	0.09438	-1.63591	0.07128	-2.78401		0.10446	-1.14671	0.1664	-0.379	0.10546	1.01221	0.09358	-0.14293		0.06314	9.0046	0.11842	10.589	0.11476	8.6002	0.0697	8.5833		0.0912	9.1348	0.12076	12.128	0.25722	5.9772	0.16172	10.547
0.06818	-3.54533	0.14	-2.78631	0.0946	-1.64033	0.07488	-2.85748		0.10462	-1.15115	0.1883	-0.55627	0.10868	0.93103	0.09424	-0.14966		0.06526	8.7738	0.13534	10.371	0.14744	8.2991	0.0746	8.4514		0.0932	9.0372	0.13444	12.181	0.2761	5.808	0.16298	10.52
0.07346	-3.44896	0.16568	-3.13327	0.10524	-1.8595	0.0851	-2.88633		0.1051	-1.18242	0.19068	-0.57513	0.1128	0.82716	0.1028	-0.23668		0.06704	8.7156	0.14802	10.162	0.16052	8.1515	0.0848	8.2519		0.09474	8.8775	0.13918	12.208	0.27934	6.0287	0.17876	10.444
0.0783	-3.66034	0.1669	-3.14296	0.10748	-1.90656	0.08792	-2.90255		0.1055	-1.12852	0.20858	-0.71701	0.12666	0.47342	0.10892	-0.29968		0.07294	8.483	0.16866	9.7866	0.17044	8.0283	0.08822	8.1978		0.10526	8.6675	0.14622	12.239	0.29226	5.8731	0.19068	10.343
0.08752	-4.06212	0.1927	-3.35981	0.13114	-2.42848	0.09174	-2.90868		0.10616	-1.13338	0.22554	-0.85302	0.13112	0.36736	0.11082	-0.26733		0.08594	8.0309	0.17252	9.7085	0.18214	7.4345	0.09322	8.1482		0.11804	8.4351	0.16596	12.279	0.29356	5.8745	0.19196	10.318
0.08778	-4.06874	0.22286	-3.64318	0.13506	-2.4898	0.09292	-2.91841		0.12414	-1.19416	0.25358	-1.06807	0.13564	0.25168	0.12294	-0.3401		0.09356	7.7664	0.18274	9.4924	0.2047	7.0668	0.09382	8.1417		0.11914	8.4175	0.17096	12.283	0.29426	6.0412	0.19544	10.305
0.091	-4.15467	0.23462	-3.72382	0.1379	-2.53436	0.09396	-2.92712		0.1266	-1.19801	0.2756	-1.26053	0.13688	0.22005	0.1306	-0.25847		0.10316	7.4353	0.18696	9.3994	0.21994	6.5299	0.0943	8.1365		0.13204	8.2323	0.17334	12.213	0.31172	5.571	0.1972	10.301
0.09934	-4.47742	0.26302	-4.03001	0.14072	-2.57899	0.10142	-2.98776		0.13114	-1.20472	0.27774	-1.23876	0.13842	0.23205	0.1325	1.841		0.11072	7.1801	0.1929	9.2646	0.22402	6.4791	0.1031	8.0477		0.13534	8.1924	0.17702	12.189	0.32124	5.8929	0.21416	10.044
0.10708	-4.34685	0.27216	-4.13739	0.14322	-2.61856	0.10768	-3.03718		0.13472	-1.20958	0.27934	-1.25447	0.13846	0.23097	0.13366	1.8284		0.11204	7.0788	0.19856	9.1305	0.2359	6.134	0.10868	7.9972		0.13802	8.1622	0.19382	12.058	0.32162	5.8304	0.2156	9.9751
0.11174	-4.34629	0.27798	-4.39995	0.14328	-2.61949	0.10938	-3.02553		0.13656	-1.21193	0.30096	-1.38335	0.1402	0.19115	0.1353	1.8079		0.1135	7.0585	0.20218	9.0325	0.23764	6.0823	0.11124	8.0083		0.14462	8.091	0.21648	11.819	0.32772	5.7154	0.21966	9.8644
0.11844	-4.42337	0.27934	-4.30084	0.14752	-2.91154	0.1191	-3.01026		0.14232	-1.19877	0.33564	-1.62062	0.14532	-0.09416	0.1362	1.7994		0.12854	6.9645	0.2052	8.9493	0.23892	6.0439	0.12376	7.9133		0.15974	8.0618	0.2189	11.79	0.33728	5.4409	0.22248	9.685
0.12282	-4.47435	0.30096	-4.5253	0.14762	-2.91282	0.12886	-2.90189		0.14636	-1.19298	0.33898	-1.64328	0.15778	-0.39115	0.13654	1.7964		0.12986	6.9584	0.22486	8.4094	0.2456	5.8413	0.1306	8.0004		0.17124	7.9904	0.22058	11.763	0.34324	5.3695	0.22536	9.6052
0.12776	-4.5326	0.33564	-4.93819	0.15272	-2.91767	0.13006	-2.8881		0.15186	-1.19877	0.37038	-1.86753	0.16796	-0.6456	0.15486	1.6212		0.13126	6.9523	0.23156	8.209	0.25134	5.6652	0.13266	9.3181		0.17192	7.9868	0.2422	11.399	0.35892	5.1584	0.22594	9.5856
0.13	-4.48208	0.33898	-4.97813	0.20032	-3.69976	0.13034	-2.88507		0.15806	-1.25125	0.37246	-1.88294	0.18226	-1.02247	0.16326	1.5548		0.1381	6.9272	0.2354	8.0919	0.25456	5.5646	0.15038	9.2404		0.17266	7.9828	0.24766	11.296	0.37584	4.9385	0.22626	9.5751
0.13462	-4.47108	0.37038	-5.38033	0.20574	-3.79665	0.1306	-2.88197		0.16656	-1.3246	0.38752	-1.99828	0.18388	-1.06648	0.16326	1.5548		0.1387	6.9253	0.23554	8.0708	0.26324	5.5923	0.15692	9.2277		0.1807	7.9686	0.26082	11.028	0.38654	4.8148	0.2289	9.7003
0.1362	-4.4668	0.37246	-5.40841	0.21612	-3.77954	0.13252	-1.25188		0.17394	-1.37263	0.39072	-2.0469	0.18912	-1.18536	0.16326	1.5548		0.14042	6.8784	0.26234	7.1509	0.26472	5.5027	0.16602	9.2664		0.18624	7.9467	0.2823	10.532	0.4041	4.9715	0.22922	9.6793
0.14924	-4.42355	0.38752	-5.6103	0.23026	-4.20905	0.13486	-1.26161		0.17448	-1.37565	0.39108	-2.04885	0.19374	-1.29284	0.16326	1.5548		0.14592	6.7812	0.28338	6.3872	0.27566	5.2489	0.16608	9.266		0.18708	7.9437	0.29162	10.252	0.40594	4.9445	0.23034	9.6171
0.1512	-4.41582	0.39072	-5.65752	0.23086	-4.24713	0.1433	-1.29658		0.17678	-1.38831	0.39188	-2.18932	0.20002	-1.44091	0.1661	1.5827		0.14922	6.7241	0.28398	6.3651	0.27608	5.2501	0.16662	9.2631		0.1949	7.9191	0.29632	10.047	0.4182	4.9037	0.2349	9.3664
0.15266	-4.40985	0.39086	-5.63019	0.23174	-4.24577	0.14922	-1.28625		0.17784	-1.38496	0.41688	-2.42128	0.2108	-1.64369	0.16896	1.6149		0.1546	6.6391	0.29912	5.8177	0.27804	5.2568	0.16782	9.257		0.19508	7.9306	0.3074	9.6658	0.43862	4.5947	0.23692	9.2781
0.15552	-4.56177	0.39108	-5.68292	0.23808	-4.236	0.16666	-1.30543		0.17924	-1.3904	0.46168	-2.89573	0.21728	-1.78746	0.1703	1.6315		0.15584	6.6262	0.31514	5.2828	0.2784	5.2582	0.17518	9.372		0.19996	7.8947	0.3199	9.1859	0.46986	4.4733	0.24334	8.9987
0.16262	-4.60054	0.39232	-5.39847	0.2439	-4.22695	0.16726	-1.3061		0.17952	-1.39149	0.49772	-3.34236	0.21918	-1.82998	0.17126	1.7539		0.15658	6.6187	0.3349	4.7573	0.27878	5.2597	0.1769	9.3111		0.21576	7.7237	0.33306	8.6468	0.48532	4.4637	0.24376	8.9821
0.17266	-4.62076	0.41392	-6.09406	0.2439	-4.22695	0.16888	-1.30787		0.18416	-1.40952	0.50056	-3.38036	0.22026	-1.85427	0.17374	1.7541		0.1615	6.5698	0.35564	4.0106	0.27924	5.2617	0.17942	9.2209		0.22652	7.6371	0.33752	8.4578	0.50054	4.2913	0.24412	8.9677
0.17722	-4.66941	0.45574	-6.73851	0.25168	-4.21497	0.1708	-1.30993		0.19156	-1.44406	0.50852	-3.46676	0.22314	-1.91905	0.17616	1.8877		0.16222	6.5627	0.36604	3.7772	0.27934	5.7184	0.18434	9.4403		0.2378	7.5465	0.34044	8.3328	0.5011	4.2864	0.25182	8.6565
0.18202	-4.72086	0.45822	-6.77929	0.25278	-3.74182	0.17106	-1.31023		0.19242	-1.44875	0.52564	-3.69101	0.23418	-2.17048	0.1864	1.6831		0.16628	6.5239	0.37262	3.6557	0.29804	5.5125	0.18662	9.4672		0.24182	7.5135	0.34746	8.0048	0.50512	4.2381	0.26408	8.2091
0.19856	-4.81108	0.4735	-7.03818	0.25508	-4.36099	0.17224	-1.31156		0.20072	-1.52059	0.53234	-3.77254	0.24132	-2.26762	0.18936	1.7262		0.1728	6.4423	0.3769	3.5884	0.29874	5.5139	0.18964	9.4922		0.25272	7.4228	0.37218	6.9087	0.51122	4.1728	0.26508	8.1584
0.2119	-4.90055	0.50186	-7.55428	0.26114	-4.35636	0.17368	-0.99877		0.20608	-1.55731	0.56012	-4.15417	0.2473	-2.37142	0.19462	1.5354		0.18018	6.3486	0.38156	3.5259	0.30158	5.4963	0.18998	9.4951		0.26396	7.3293	0.3782	6.5539	0.5119	4.1855	0.26532	8.1866
0.22282	-5.05535	0.51074	-7.72299	0.26586	-4.35187	0.17508	-1.00954		0.22414	-1.68758	0.56266	-4.18431	0.24912	-2.29401	0.19716	1.5267		0.1823	6.3222	0.38484	3.5265	0.3066	5.5398	0.19014	9.4965		0.26636	7.283	0.38442	6.2663	0.54808	3.7478	0.26564	8.1778
0.22618	-5.08285	0.52054	-8.01472	0.26904	-4.34844	0.18644	-1.27379		0.22898	-1.72128	0.56498	-4.21214	0.24998	-2.33153	0.1987	1.518		0.18236	6.3217	0.39568	3.4052	0.30968	5.4288	0.191	9.3491		0.2724	7.1647	0.42258	4.5762	0.54878	3.7394	0.27728	7.8187
0.22706	-5.09002	0.53552	-8.23349	0.27206	-4.34481	0.18834	-1.20643		0.23228	-1.74433	0.56728	-4.33758	0.25154	-2.39991	0.2031	1.497		0.1911	6.259	0.40334	3.3499	0.31126	5.3717	0.193	9.3639		0.27734	7.0332	0.4292	4.3795	0.55932	3.6078	0.27906	7.7628
0.23048	-5.09646	0.54524	-8.39243	0.27444	-4.34181	0.19722	-0.9236		0.2334	-1.7523	0.56808	-4.34483	0.25344	-2.48328	0.20642	1.4819		0.1997	6.0862	0.41606	3.3132	0.31744	5.1488	0.19308	9.3645		0.28902	6.8266	0.42936	4.3755	0.5784	3.4993	0.28932	7.4587
0.23936	-5.18136	0.55426	-8.52447	0.27934	-3.87765	0.19874	-0.87609		0.23434	-1.75892	0.56988	-4.36952	0.25544	-2.57262	0.20762	1.4765		0.20756	5.9447	0.44702	3.426	0.3181	5.1253	0.1931	9.3622		0.29094	6.7753	0.43146	4.322	0.61412	3.5378	0.28948	7.4531
0.24808	-5.26403	0.5555	-8.54034	0.28598	-3.89555	0.19992	-0.83958		0.23606	-1.77108	0.57416	-4.40796	0.25844	-2.70868	0.21206	1.5063		0.21868	5.7512	0.45334	3.4629	0.31852	5.11	0.20468	9.3697		0.29508	6.6657	0.4326	4.295	0.6246	3.4639	0.29058	7.3912
0.26504	-5.4303	0.55694	-8.55956	0.29006	-3.88614	0.20084	-0.81044		0.24096	-1.80469	0.58022	-4.44955	0.26118	-2.74936	0.21452	1.5144		0.21884	5.7481	0.46054	3.4446	0.32624	5.0515	0.2054	9.3583		0.3126	6.1989	0.44652	4.1522	0.62506	3.4398	0.31552	6.6698
0.28034	-5.59955	0.56108	-8.67154	0.29574	-3.87366	0.20176	-0.78174		0.25102	-1.86564	0.60662	-4.64299	0.26708	-2.50941	0.2162	1.5327		0.23556	5.4625	0.4707	3.4948	0.32708	5.0573	0.2064	9.3653		0.32646	5.8322	0.4709	3.9193	0.6264	3.3858	0.33026	6.2338
0.28634	-5.65519	0.58864	-8.93895	0.30002	-3.85512	0.20518	-1.015		0.2554	-1.89204	0.61076	-4.68772	0.2685	-2.54562	0.2185	1.5048		0.26226	5.0626	0.48472	3.5908	0.33258	4.9289	0.20978	9.3909		0.34196	5.4457	0.47974	3.8904	0.62782	3.3734	0.33556	6.1029
0.28656	-5.65733	0.59558	-9.0058	0.30398	-3.83722	0.20608	-1.01795		0.25622	-1.89707	0.61526	-4.73693	0.27378	-2.54202	0.22066	1.479		0.267	4.9097	0.48708	3.6095	0.33498	4.8763	0.21184	9.379		0.34862	5.2722	0.4859	3.9333	0.67566	3.0708	0.35648	5.6066
0.2907	-5.69601	0.59782	-9.02418	0.31982	-3.75965	0.2074	-1.0223		0.26934	-2.03581	0.62002	-4.78944	0.276	-2.7896	0.22248	1.298		0.26824	4.8889	0.51214	3.8393	0.3394	4.7825	0.21276	9.3689		0.35246	5.1755	0.48602	3.9551	0.706	2.752	0.37052	5.3706
0.29088	-5.69769	0.59868	-9.03338	0.32148	-3.61234	0.21582	-0.99656		0.27534	-2.08644	0.63394	-4.94593	0.27654	-2.77636	0.224	1.268		0.27042	4.8463	0.51424	3.8645	0.34468	4.6502	0.21408	9.3544		0.35788	5.0439	0.50118	4.2081	0.7257	2.4745	0.37346	4.9998
0.31804	-5.95697	0.60336	-9.08519	0.32168	-3.61462	0.21804	-0.99951		0.27812	-2.1105	0.64034	-5.0196	0.27758	-2.74953	0.2245	1.2582		0.27718	4.8507	0.52782	4.0249	0.35338	4.4664	0.2146	9.3488		0.36822	4.8123	0.50146	4.2139	0.75284	1.7664	0.37696	4.973
0.3328	-6.09994	0.60706	-9.10608	0.32222	-3.62104	0.22164	-1.00438		0.28254	-2.12727	0.64172	-5.03561	0.27806	-2.73717	0.22496	1.2497		0.3002	4.3752	0.54522	4.2155	0.35466	4.44	0.2166	9.3275		0.37032	4.7689	0.53862	4.9738	0.7676	1.3738	0.38376	4.5597
0.35382	-6.28783	0.61426	-9.20803	0.32296	-3.80008	0.22248	-1.11474		0.28678	-2.16424	0.65252	-5.16195	0.27868	-2.72113	0.22576	1.2346		0.31934	4.0471	0.54978	4.2146	0.35892	4.355	0.22052	9.3071		0.37152	4.7839	0.55086	5.1908	0.80262	0.40379	0.38898	4.3723
0.36882	-6.42642	0.62784	-9.40273	0.32334	-3.79601	0.22266	-1.11651		0.3247	-2.49051	0.6546	-5.18087	0.27934	-2.31286	0.22754	1.1811		0.33664	3.8318	0.5519	4.2234	0.36432	4.1559	0.2216	9.2922		0.3729	4.7475	0.55132	5.1989	0.8168	0.21151	0.3933	4.3514
0.37766	-6.51011	0.6308	-9.437	0.32356	-3.88022	0.2242	-1.13215		0.34196	-2.62187	0.66764	-5.331	0.28402	-2.11894	0.22816	1.5024		0.34296	3.7664	0.5637	4.2673	0.36478	4.1463	0.2222	9.2839		0.3812	4.5417	0.5728	5.5732	0.84428	-0.06045	0.40022	4.0976
0.37948	-6.49073	0.63978	-9.54897	0.3421	-4.04328	0.22464	-1.1365		0.34862	-2.6725	0.66906	-5.08401	0.28594	-2.1178	0.22828	1.4963		0.34906	3.7133	0.5673	4.2459	0.37424	3.9489	0.22248	9.1586		0.38788	4.462	0.57536	5.6165	0.84864	-0.07623	0.40886	4.1963
0.38314	-6.55382	0.64874	-9.66095	0.34312	-4.05212	0.22516	-1.14166		0.35246	-2.70159	0.66918	-5.08737	0.28826	-2.13726	0.2288	1.4301		0.35366	3.6802	0.57212	4.2443	0.38194	3.7589	0.224	9.1238		0.39336	4.3217	0.59688	5.9682	0.89856	-1.56879	0.4287	3.9514
0.38946	-6.63687	0.65058	-9.68351	0.345	-4.10424	0.22582	-1.14823		0.35788	-2.74267	0.66986	-5.46848	0.29488	-2.17145	0.2289	1.5441		0.35384	3.679	0.58838	4.2927	0.39692	3.4237	0.22456	9.1115		0.39908	4.1869	0.59878	5.9837	0.90908	-1.89515	0.43452	3.9144
0.39126	-6.65327	0.65252	-9.70775	0.3507	-4.16185	0.22616	-1.13768		0.36822	-2.8208	0.6808	-5.58023	0.29624	-2.16145	0.23212	1.4131		0.35768	3.6245	0.5923	4.2896	0.40038	3.3544	0.22502	9.1009		0.41476	3.8798	0.61552	6.138	0.91706	-2.41409	0.43846	3.9016
0.39448	-6.68272	0.66544	-9.86485	0.35546	-4.21041	0.2275	-1.18209		0.37032	-2.83672	0.6964	-5.7795	0.30174	-2.12016	0.23226	1.3887		0.36578	3.549	0.59598	4.2833	0.40042	3.3535	0.22572	9.0853		0.43828	3.6219	0.6312	6.1275	0.96522	-3.78697	0.44378	3.6626
0.4081	-6.80956	0.66782	-9.89911	0.35892	-4.24584	0.22858	-1.20149		0.37152	-2.85299	0.70876	-5.94002	0.30328	-2.05397	0.2329	1.0518		0.37764	3.4729	0.59854	4.264	0.40382	3.2885	0.22648	9.0989		0.4389	3.6189	0.63162	6.1302	0.97934	-4.33363	0.44912	3.5269
0.42996	-7.01982	0.69154	-10.1648	0.36584	-4.30089	0.2289	-1.06539		0.3729	-2.86472	0.71006	-5.95685	0.30598	-2.10693	0.23752	0.88289		0.38108	3.4584	0.6078	4.1876	0.40386	3.4969	0.22796	9.0397		0.4421	3.606	0.63316	6.1239	0.98296	-4.77363	0.46974	3.3553
0.44006	-7.12393	0.69278	-10.1782	0.36736	-4.31115	0.23078	-1.12153		0.3812	-2.93472	0.71222	-5.98512	0.31004	-2.18662	0.23834	0.85245		0.38396	3.4585	0.61948	4.1173	0.40538	3.4507	0.22838	9.0537		0.45398	3.5448	0.64128	6.0846	0.98816	-5.40424	0.47046	3.3445
0.44714	-7.18525	0.69392	-10.1916	0.3739	-4.35557	0.23446	-1.20769		0.38788	-2.98737	0.7126	-5.99021	0.31318	-2.24816	0.24084	0.75951		0.38864	3.4407	0.64158	3.843	0.41448	3.2851	0.2289	9.2402		0.46324	3.5068	0.65322	6.0076	1.0116	-7.17757	0.47072	3.2408
0.47354	-7.41564	0.69774	-10.235	0.3783	-4.41219	0.23732	-1.27519		0.39336	-3.03154	0.7142	-6.01115	0.31554	-2.3701	0.24344	0.66261		0.3925	3.4306	0.6509	3.7053	0.4147	3.2796	0.2294	9.2164		0.47072	3.5067	0.65438	5.9989	1.0406	-8.44408	0.477	2.9023
0.48534	-7.51947	0.70912	-10.3579	0.38136	-4.45183	0.23844	-1.34638		0.39908	-3.0774	0.71964	-5.76356	0.32142	-2.28296	0.24468	0.61575		0.39426	3.4274	0.6634	3.5007	0.41926	3.2916	0.23012	9.1817		0.47862	3.5283	0.6684	5.8766	1.04752	-9.01802	0.48486	2.8765
0.49788	-7.63056	0.71006	-10.3671	0.38364	-4.48149	0.23904	-1.36718		0.41476	-3.20231	0.71988	-6.03688	0.32364	-2.24912	0.24572	0.56032		0.39692	3.4242	0.67266	3.3494	0.4248	3.2127	0.23144	9.161		0.48318	3.5503	0.67516	5.7578	1.05846	-9.37878	0.49286	2.8122
0.50772	-7.71864	0.71948	-10.4498	0.39858	-4.67985	0.24006	-1.402		0.43828	-3.3874	0.7222	-6.03958	0.3263	-2.43524	0.24788	0.50524		0.4	3.4187	0.67534	3.3022	0.42508	3.2089	0.23248	9.1306		0.49522	3.6396	0.67958	5.7051	1.07452	-9.62575	0.50196	2.8136
0.52788	-7.90028	0.7222	-10.4389	0.39868	-4.55764	0.242	-1.46906		0.4389	-3.39218	0.7326	-6.29225	0.33544	-2.55447	0.24948	0.46407		0.42102	3.3654	0.67634	3.27	0.45032	2.9478	0.234	9.0866		0.50422	3.7895	0.68686	5.6165	1.08572	-9.4259	0.5054	2.909
0.53638	-7.98351	0.74414	-10.6286	0.39874	-4.55864	0.24382	-1.53265		0.4421	-3.41716	0.74592	-6.40984	0.33846	-2.59322	0.25284	0.37797		0.44534	3.4025	0.6785	3.2206	0.46104	2.8882	0.23502	9.027		0.508	3.8164	0.70952	5.164	1.10236	-9.20787	0.5121	2.9022
0.55674	-8.12918	0.75294	-10.6938	0.39878	-4.55964	0.25126	-1.71722		0.45078	-3.48439	0.75294	-6.35965	0.34362	-2.65871	0.25322	0.3655		0.45868	3.4607	0.70524	2.5581	0.4674	2.868	0.23702	8.9651		0.51154	3.8116	0.70994	5.1554	1.14176	-7.8803	0.52308	2.8639
0.58252	-8.32667	0.75392	-10.6913	0.39942	-4.57168	0.25158	-1.72526		0.47724	-3.67209	0.75392	-6.36241	0.35252	-2.77706	0.26088	0.17488		0.48036	3.6075	0.71138	2.3947	0.49248	2.9021	0.2374	8.9533		0.51164	3.7959	0.71468	5.058	1.16842	-7.41787	0.5537	2.9197
0.58958	-8.37971	0.75532	-10.6871	0.40136	-4.56791	0.2529	-1.67473		0.48818	-3.7467	0.75532	-6.36638	0.35486	-2.80038	0.264	0.0805		0.4871	3.5082	0.7129	2.3533	0.49368	2.631	0.24158	8.8239		0.51184	3.7955	0.72704	4.7952	1.17498	-7.17696	0.55586	2.9227
0.59446	-8.41643	0.78106	-10.6863	0.4015	-4.47557	0.25306	-1.67753		0.49344	-3.78199	0.77786	-6.47439	0.35892	-2.84027	0.26402	0.12045		0.5068	3.5237	0.71946	2.1741	0.5134	2.6296	0.24162	8.8227		0.52104	3.7977	0.7313	4.7003	1.18668	-7.53378	0.55608	2.5266
0.63438	-8.80022	0.7979	-10.703	0.40224	-4.48121	0.25336	-1.71036		0.5091	-3.88451	0.7987	-6.64089	0.36488	-2.88472	0.2664	0.06133		0.51164	3.4728	0.7221	2.1596	0.51368	2.6295	0.24164	8.8216		0.54552	3.7245	0.7326	4.6761	1.22026	-8.48105	0.55646	2.6717
0.6352	-8.80637	0.79948	-10.7038	0.41358	-4.56798	0.25354	-1.71272		0.5142	-3.91721	0.79918	-6.64471	0.36868	-2.90076	0.26642	0.06097		0.51184	3.4717	0.7326	1.7343	0.5138	2.6577	0.2418	8.8171		0.57486	3.6775	0.7531	4.2317	1.2363	-9.05484	0.57646	2.4405
0.63694	-8.81952	0.8046	-10.7072	0.4359	-4.73917	0.2537	-1.715		0.52604	-3.99148	0.81238	-6.74285	0.37348	-2.92048	0.28706	-0.58552		0.52104	3.4259	0.74592	1.3592	0.51564	2.6253	0.24206	8.7164		0.58126	3.6712	0.76582	4.019	1.25564	-10.3839	0.5896	2.1921
0.66454	-8.89743	0.8205	-10.7105	0.44518	-4.81061	0.25402	-1.71921		0.53806	-4.09065	0.82312	-6.91893	0.37614	-2.94863	0.2872	-0.60572		0.54678	3.2193	0.75294	1.3241	0.52492	2.579	0.24326	8.6715		0.58202	3.6706	0.76878	3.9709	1.28182	-5.36984	0.61344	1.5282
0.67402	-8.9965	0.82498	-10.7582	0.4607	-4.89696	0.25416	-1.72305		0.5519	-4.16618	0.82586	-6.94855	0.38334	-3.02393	0.28722	-0.60667		0.55308	3.1683	0.75392	1.3067	0.55084	2.6143	0.24352	8.6619		0.59576	3.6783	0.78052	3.431	1.30486	-6.10984	0.61844	1.4526
0.70266	-9.14068	0.83106	-10.8217	0.46358	-4.91414	0.25452	-1.7291		0.58252	-4.36511	0.85578	-7.00218	0.38702	-3.06189	0.28738	-0.61134		0.55432	3.1583	0.75532	1.2817	0.56692	2.6119	0.24638	8.5546		0.59956	3.6513	0.79584	2.9209	1.31446	-5.04227	0.62184	1.4045
0.7114	-9.16911	0.84092	-10.9203	0.47162	-4.96205	0.26036	-1.82544		0.59242	-4.4279	0.88596	-7.0125	0.3941	-3.08206	0.30228	-1.0433		0.58614	2.8973	0.77786	0.7899	0.56768	2.6122	0.2488	8.4636		0.60024	3.6465	0.79884	2.8333	1.31896	-5.16499	0.65596	1.36434
0.7244	-9.54275	0.84402	-10.8601	0.4748	-5.00883	0.26302	-1.87		0.63426	-4.79751	0.88988	-7.01115	0.40448	-3.22741	0.30798	-1.2113		0.59958	2.7523	0.7987	0.54424	0.57528	2.6183	0.24974	8.4282		0.60964	3.5615	0.80458	2.669	1.32966	-5.62257	0.66352	-0.1124
0.73126	-9.59401	0.85064	-10.8384	0.48106	-5.07549	0.26452	-1.8953		0.63484	-4.80145	0.89154	-7.01033	0.42378	-3.49164	0.30978	-1.2744		0.6027	2.7112	0.79918	0.52568	0.58586	2.6321	0.24994	8.4212		0.61054	3.5505	0.82312	2.5056	1.35362	-6.90287	0.66722	-0.40718
0.73748	-9.64061	0.87614	-10.6445	0.48136	-5.07863	0.26616	-1.92311		0.63512	-4.80338	0.89466	-7.00869	0.42738	-3.35856	0.31038	-1.2879		0.6028	2.7099	0.81238	0.04822	0.61932	2.634	0.24994	8.4388		0.63442	3.1361	0.83168	2.3229	1.35584	-7.04302	0.67556	-1.17465
0.75764	-9.7422	0.88044	-10.901	0.48182	-5.07399	0.26702	-1.94834		0.63694	-4.81587	0.8968	-7.14101	0.42984	-3.3796	0.31132	-1.3088		0.61272	2.4829	0.82312	-0.49689	0.62322	2.6162	0.25048	8.4267		0.65122	2.8549	0.85148	2.0435	1.3749	-8.20666	0.69302	-3.09023
0.77084	-9.8065	0.89658	-10.7674	0.4997	-5.18658	0.2696	-1.98545		0.66454	-4.88612	0.90222	-7.11655	0.43944	-3.46052	0.31696	-1.4342		0.62046	2.3519	0.82586	-0.61499	0.62588	2.5872	0.25204	8.3917		0.65408	2.8097	0.85638	1.9958	1.38998	-8.96196	0.71466	-4.80161
0.78084	-9.85404	0.89772	-10.7573	0.51156	-5.2628	0.27054	-1.99902		0.67402	-4.96911	0.93936	-7.27699	0.46216	-3.62516	0.33758	-2.1109		0.62744	2.2356	0.85578	-0.92407	0.65524	2.2388	0.25208	8.3527		0.66186	2.7872	0.87396	1.8974	1.39032	-8.97605	0.75786	-7.29194
0.79086	-9.90157	0.89824	-10.7531	0.52174	-5.32925	0.27546	-2.06962		0.70266	-5.21389	0.94658	-7.36458	0.48044	-3.76718	0.3401	-2.1925		0.63638	2.0448	0.88596	-0.68307	0.66792	2.0721	0.2527	8.3375		0.68742	2.2264	0.88678	1.8951	1.3941	-9.12393	0.7591	-7.14405
0.8083	-9.9491	0.90418	-10.4005	0.52626	-5.35905	0.28044	-2.14154		0.73968	-5.34517	0.96636	-7.46945	0.48384	-3.72168	0.34104	-2.2232		0.64794	1.8016	0.88988	-0.61869	0.66924	2.1362	0.25508	8.2811		0.6967	2.0509	0.8968	1.9325	1.39522	-9.23893	0.82806	-5.34713
0.8144	-9.97892	0.90914	-10.4072	0.534	-5.41053	0.28226	-2.1608		0.74046	-5.34928	0.96872	-7.43235	0.48656	-3.75035	0.34308	-2.3352		0.6668	1.4302	0.89154	-0.58944	0.6807	1.8923	0.2646	8.0572		0.70924	1.8534	0.90792	2.0129	1.40006	-9.38378	0.85338	-3.88154
0.81582	-9.98731	0.91146	-10.403	0.53884	-5.56639	0.28498	-2.20602		0.74072	-5.46437	1.00156	-7.74778	0.48824	-3.76788	0.34844	-2.5309		0.66918	1.4761	0.89466	-0.53156	0.68818	1.7217	0.26512	8.0496		0.7115	1.8241	0.93016	1.9201	1.40176	-9.71984	0.87052	-4.49776
0.81824	-10.0004	0.93002	-10.3821	0.54924	-5.6496	0.29708	-2.40948		0.74114	-5.51752	1.02974	-7.98191	0.4995	-3.88685	0.34982	-2.5815		0.67012	1.4556	0.8968	-0.74927	0.68964	1.687	0.2654	8.0425		0.73956	1.4458	0.94286	2.0268	1.4019	-9.72257	0.87846	-3.63105
0.84946	-10.17	0.93646	-10.3729	0.55826	-5.68874	0.30068	-2.47034		0.75692	-5.62809	1.05776	-8.1517	0.50492	-3.9441	0.36412	-3.1163		0.67398	1.3592	0.90222	-0.78981	0.70784	1.2286	0.2696	7.9295		0.74092	1.5532	0.94824	1.9829	1.42558	-10.0633	0.91218	-3.91549
0.85114	-10.1951	0.93936	-10.2442	0.57836	-5.88246	0.30148	-2.48398		0.77274	-5.73565	1.0651	-8.18536	0.5138	-4.03781	0.36502	-3.1509		0.6811	1.1902	0.93936	-0.38958	0.72814	0.67422	0.27026	7.9361		0.75054	1.4353	0.9739	1.9155	1.42624	-10.0215	0.91504	-4.22728
0.86322	-10.266	0.94658	-10.281	0.58672	-5.944	0.302	-2.50862		0.77772	-5.76893	1.08118	-8.24296	0.52054	-4.10891	0.37606	-3.9892		0.68508	1.0975	0.94658	-0.2694	0.74306	-0.00825	0.27068	7.9258		0.75282	1.4129	0.98388	1.9314	1.42642	-10.0604	0.92382	-3.4448
0.8742	-10.3303	0.96636	-10.2267	0.59612	-6.01358	0.3044	-2.55738		0.77856	-5.77455	1.09168	-8.30504	0.52692	-4.17598	0.37918	-3.9842		0.70654	0.63543	0.96636	0.03472	0.7514	-0.85322	0.278	7.7484		0.78554	1.3283	0.99328	2.0098	1.42722	-13.2092	0.92622	-3.48449
0.87576	-10.3396	0.96872	-10.1665	0.65434	-6.47226	0.30682	-2.61647		0.79558	-5.88562	1.10124	-8.3387	0.53612	-4.20815	0.3849	-4.1715		0.71002	0.56892	0.96872	0.27508	0.75462	-1.01103	0.27808	7.7467		0.78984	1.3499	0.99438	2.0207	1.42742	-13.2076	0.92912	-3.6087
0.88368	-10.4282	1.00156	-10.2517	0.67392	-6.7283	0.32244	-2.86685		0.79628	-5.89006	1.10542	-8.34544	0.54624	-4.29012	0.3933	-4.532		0.71838	0.42289	1.00156	0.18685	0.76692	-1.63296	0.27918	7.72		0.7901	1.3514	0.9951	2.0277	1.42752	-13.2035	0.93316	-3.63516
0.89262	-10.4943	1.02974	-10.3378	0.70332	-7.18205	0.33112	-2.96282		0.81592	-6.01371	1.11984	-8.38508	0.58792	-4.59407	0.39568	-4.9718		0.71916	0.41057	1.02974	0.37046	0.77026	-1.81579	0.28324	7.6311		0.79168	1.3421	1.00204	2.1036	1.4343	-13.1083	0.93522	-3.61988
0.90054	-10.5754	1.05776	-10.4172	0.70512	-7.20772	0.3369	-3.1336		0.81714	-6.01455	1.12078	-8.38732	0.59314	-4.6294	0.39896	-5.0521		0.73492	0.20401	1.05776	0.61291	0.78746	-3.04344	0.28424	7.6057		0.79576	1.3658	1.00208	1.9997	1.43652	-13.1189	0.95186	-4.1579
0.90598	-10.6313	1.0651	-10.4381	0.7061	-7.22198	0.33974	-3.21925		0.84188	-6.1937	1.1369	-8.40602	0.59958	-4.67227	0.4003	-5.1912		0.74046	0.25411	1.0651	0.68503	0.78798	-3.08247	0.28734	7.5276		0.79832	1.4089	1.00214	2	1.43792	-13.1486	0.95884	-4.45131
0.90674	-10.6406	1.08118	-10.4841	0.76234	-8.08186	0.34394	-3.34813		0.85006	-6.25129	1.14506	-8.44417	0.60972	-5.08185	0.4021	-5.2315		0.74072	0.20901	1.08118	0.85413	0.79116	-3.32301	0.2898	7.4663		0.8003	1.4144	1.01508	2.0719	1.43834	-13.15	0.99028	-5.41136
0.908	-10.6518	1.09168	-10.5309	0.77456	-8.2052	0.35266	-3.62277		0.85728	-6.30133	1.16776	-8.4524	0.61202	-5.10193	0.40384	-5.2705		0.74114	0.19823	1.09168	0.71772	0.81372	-5.12213	0.29268	7.3941		0.8114	1.4291	1.03894	2.3196	1.44282	-13.013	0.9998	-5.53984
0.91856	-10.7525	1.10124	-10.571	0.77642	-8.41197	0.3568	-3.49434		0.8664	-6.39145	1.19522	-8.46348	0.62296	-5.19766	0.41076	-5.4245		0.75332	-0.0113	1.10124	0.72225	0.8168	-5.37902	0.2966	7.2861		0.81232	1.4319	1.06	2.4765	1.45122	-12.9585	1.00576	-5.85192
0.92736	-10.8364	1.10542	-10.5894	0.80604	-8.62231	0.36458	-3.62816		0.88166	-6.50873	1.19734	-8.58168	0.62582	-4.93325	0.41192	-5.4505		0.75966	-0.11312	1.10542	0.72428	0.84428	-6.28961	0.29976	7.2221		0.8594	1.8076	1.07876	2.6985	1.45502	-12.911	1.01294	-5.88044
0.94072	-10.9641	1.11984	-10.6403	0.8168	-8.67008	0.3709	-3.98233		0.88954	-6.56791	1.19904	-8.6303	0.64976	-5.16768	0.41744	-5.5721		0.78614	-0.3708	1.11984	0.5909	0.84864	-6.40841	0.30398	7.1432		0.86086	1.7507	1.0813	2.557	1.4569	-12.9789	1.02916	-6.55694
0.95424	-11.1262	1.12078	-10.6437	0.82814	-9.44083	0.3784	-4.06657		0.89202	-6.63447	1.21808	-8.70742	0.66674	-5.42814	0.42262	-5.7395		0.79538	-0.39435	1.12078	0.57757	0.86186	-7.46172	0.3062	7.0955		0.89028	1.9592	1.08872	2.6859	1.4585	-12.955	1.0459	-7.27224
0.96362	-11.2464	1.1369	-10.7013	0.83246	-9.42016	0.3933	-4.52904		0.8957	-6.63053	1.22592	-8.78371	0.66806	-5.51774	0.42414	-5.7592		0.79882	-0.38845	1.1369	0.39338	0.87162	-8.08843	0.31172	6.9763		0.89762	1.7584	1.09272	2.6867	1.46396	-12.8383	1.0491	-7.3572
0.96478	-11.2632	1.14506	-10.779	0.84912	-9.28968	0.39542	-5.06652		0.90042	-6.69081	1.24406	-8.7988	0.67518	-5.53667	0.43214	-5.8783		0.8056	-0.40721	1.14506	0.21219	0.88962	-9.18339	0.31884	6.8231		0.90414	1.6835	1.0939	2.6872	1.4698	-12.7488	1.05082	-7.42571
0.98014	-11.4655	1.16776	-10.881	0.85216	-9.25831	0.39838	-5.04756		0.90302	-6.6836	1.24648	-8.8055	0.71058	-6.19751	0.43672	-5.9566		0.81122	-0.40844	1.16776	-0.32196	0.90098	-9.80347	0.31886	6.8225		0.90732	1.6466	1.13686	2.7658	1.4776	-12.7003	1.06402	-8.93716
0.99164	-11.6155	1.19522	-11.0072	0.87038	-9.02159	0.39842	-5.04808		0.90592	-6.7225	1.24856	-8.82143	0.72142	-6.3817	0.44156	-6.0655		0.81624	-0.39917	1.19522	-1.0436	0.91734	-10.538	0.31888	6.8087		0.91218	1.5897	1.14444	2.7918	1.47996	-12.6897	1.07694	-9.50796
0.99928	-11.7199	1.19734	-11.0172	0.87346	-8.97524	0.39844	-5.0483		0.91546	-6.85126	1.2545	-8.85245	0.72168	-6.38618	0.4429	-6.1103		0.82344	-0.36981	1.19734	-1.10245	0.92926	-10.9091	0.31892	6.8077		0.91552	1.5499	1.14538	2.7142	1.48532	-12.7032	1.08938	-10.0995
1.00434	-11.8233	1.19904	-11.0247	0.87916	-8.88398	0.40098	-5.0846		0.91924	-6.90273	1.26686	-8.84993	0.72408	-6.42668	0.44292	-6.1106		0.82374	-0.3682	1.19904	-1.15053	0.93146	-11.1803	0.33416	6.3562		0.91916	1.5062	1.1482	2.7025	1.49408	-12.73	1.10468	-10.9688
1.01114	-11.9762	1.21808	-11.1125	0.88974	-9.05082	0.40538	-5.14723		0.924	-6.96753	1.28184	-9.14418	0.72846	-6.40818	0.45472	-6.5011		0.82498	-0.3317	1.21808	-1.74489	0.9349	-10.7082	0.33598	6.3866		0.9239	1.4486	1.1495	2.6973	1.501	-12.6698	1.1099	-11.1839
1.01182	-11.9911	1.22592	-11.1492	0.9303	-8.73639	0.40554	-5.20949		0.93374	-7.10082	1.29414	-9.14501	0.73084	-6.44746	0.45622	-6.5352		0.84592	-0.21225	1.22592	-2.03084	0.93908	-10.9052	0.34276	6.0718		0.92778	1.4009	1.15218	2.6867	1.51152	-12.7604	1.12914	-11.8123
1.01188	-11.993	1.24406	-11.2161	0.9384	-8.68006	0.40726	-5.22978		0.93412	-7.10619	1.31826	-9.18693	0.73112	-6.45193	0.46222	-6.8258		0.85536	-0.15431	1.24406	-2.77748	0.9436	-11.0919	0.35014	5.7981		0.9353	1.3069	1.16012	2.6577	1.51246	-12.741	1.13162	-10.9428
1.01206	-11.9902	1.24648	-11.1685	0.9442	-8.60021	0.42178	-5.39878		0.94892	-7.31107	1.33648	-9.26824	0.73756	-7.15757	0.46762	-6.9179		0.86952	-0.07814	1.24648	-2.82123	0.9507	-11.328	0.36122	5.3889		0.94096	1.2317	1.17996	2.5834	1.51348	-12.7639	1.15144	-11.9321
1.01282	-12.0051	1.24856	-11.171	0.94536	-8.58381	0.42342	-5.45337		0.95436	-7.3871	1.34172	-9.28333	0.73858	-7.17712	0.46816	-6.9266		0.87554	-0.03608	1.24856	-2.90557	0.95472	-11.4279	0.36256	5.3197		0.941	1.2677	1.18016	2.71	1.52016	-12.9021	1.16052	-12.5122
1.01736	-12.0983	1.2545	-11.2687	0.96052	-8.36919	0.4306	-5.44371		0.95912	-7.43715	1.34418	-9.32525	0.7417	-7.23769	0.47834	-7.0746		0.88054	0.00299	1.2545	-3.19773	0.9639	-11.5612	0.36296	5.2991		0.9551	0.9747	1.1803	2.7097	1.52348	-12.9757	1.16138	-12.453
1.01926	-12.129	1.26686	-11.2529	0.9641	-8.31715	0.43756	-5.6212		0.97094	-7.62048	1.3474	-9.3177	0.7884	-8.12639	0.4788	-7.0295		0.88844	0.07176	1.26686	-3.742	0.97834	-11.5427	0.3699	4.9326		0.95762	0.91687	1.18036	2.747	1.52944	-13.0853	1.16276	-12.5894
1.02492	-12.2185	1.28184	-11.2754	0.96902	-8.24585	0.4397	-5.61515		0.97808	-7.72477	1.37208	-9.3571	0.79086	-8.14699	0.48	-7.0213		0.8908	0.09389	1.28184	-4.5481	0.98392	-11.4193	0.37508	5.4489		0.9648	0.75137	1.18052	2.7772	1.54076	-13.252	1.16382	-12.6539
1.0347	-12.3732	1.29414	-11.293	0.96936	-8.20093	0.44344	-5.69748		0.98308	-7.80818	1.3819	-9.37052	0.8168	-8.33214	0.48238	-7.0536		0.89488	0.09044	1.29414	-5.2104	0.99346	-11.0351	0.37756	5.3946		0.96556	0.73403	1.21622	2.4149	1.54742	-13.4629	1.17924	-13.5391
1.0356	-12.4226	1.31826	-11.3272	0.97572	-8.18881	0.4541	-5.93576		1.0052	-8.17737	1.39258	-9.37555	0.82814	-8.87288	0.48256	-7.0516		0.90526	0.11416	1.31826	-6.47855	0.99398	-11.0166	0.38126	4.9511		0.96684	0.71579	1.22442	2.3345	1.55202	-13.6583	1.1881	-14.0391
1.03668	-12.4385	1.33648	-11.3523	0.98408	-7.93712	0.45642	-5.98821		1.00946	-8.24837	1.39314	-9.40489	0.83246	-8.83956	0.48748	-6.9839		0.91012	0.12785	1.33648	-7.34957	0.99672	-10.9119	0.38396	4.924		0.96896	0.66783	1.2365	2.2149	1.55402	-13.7159	1.18836	-14.0507
1.04016	-12.4879	1.34172	-11.3598	0.98558	-7.94639	0.46324	-6.14305		1.01408	-8.32482	1.39408	-9.40719	0.84912	-8.65301	0.48934	-6.941		0.91482	0.14229	1.34172	-7.57399	1.0085	-9.94479	0.3933	4.2287		0.97	0.64434	1.2447	2.1323	1.56492	-13.998	1.19006	-14.1493
1.04528	-12.582	1.34418	-11.3373	1.0126	-8.09612	0.4729	-6.36502		1.01502	-8.38174	1.39412	-9.46944	0.85216	-8.6104	0.48952	-6.9403		0.92214	0.16698	1.34418	-7.62091	1.01454	-9.74654	0.39448	3.8765		0.9809	0.39808	1.27688	1.8042	1.58044	-18.7454	1.2003	-14.673
1.05308	-12.6724	1.3474	-11.3465	1.01742	-8.07686	0.4741	-6.10196		1.02154	-8.46348	1.40162	-9.54726	0.87038	-8.30689	0.49114	-6.9332		0.9478	0.26916	1.3474	-7.80316	1.03948	-8.6562	0.39656	4.0669		0.9838	0.3455	1.282	1.7536	1.58802	-18.5894	1.2126	-15.1822
1.06364	-12.8141	1.37208	-11.4192	1.02	-8.06902	0.4777	-6.24065		1.02752	-8.58168	1.40192	-9.70289	0.87346	-8.24824	0.49674	-6.8802		0.95004	-0.07953	1.37208	-8.93688	1.05388	-7.92134	0.39738	4.0462		0.99938	-0.0142	1.28852	1.5981	1.59218	-18.5182	1.21338	-15.2263
1.06514	-12.7665	1.3819	-11.5738	1.02944	-8.03765	0.4798	-6.19218		1.02998	-8.6303	1.40714	-9.79626	0.87916	-8.13533	0.4968	-6.8798		0.95084	-0.08534	1.3819	-9.50374	1.05552	-7.93121	0.40262	3.6549		0.99962	-0.02124	1.2975	1.3997	1.59908	-18.3682	1.2214	-16.8565
1.06944	-12.8448	1.39258	-11.613	1.06056	-8.15957	0.48372	-6.29723		1.0339	-8.70742	1.419	-9.93633	0.88974	-8.31689	0.49984	-6.8573		0.95254	-0.0965	1.39258	-9.92116	1.0714	-7.209	0.4044	3.6157		1.00154	-0.23218	1.32476	0.80689	1.61842	-16.9045	1.22356	-16.9829
1.06968	-12.8495	1.39314	-11.6155	1.08146	-8.22873	0.49246	-6.18075		1.03488	-8.78371	1.42266	-9.99859	0.93126	-7.81174	0.52124	-6.5944		0.95264	-0.09686	1.39314	-9.93951	1.09168	-6.33852	0.41168	3.4525		1.01016	-0.57826	1.3257	0.86631	1.61924	-17.1197	1.22416	-17.0167
1.07362	-12.9213	1.39408	-11.6189	1.08686	-8.24727	0.50314	-6.09761		1.03554	-8.7988	1.42608	-10.1387	0.94008	-7.70786	0.5218	-6.584		0.95286	-0.10554	1.39408	-9.96862	1.09374	-6.25443	0.41372	3.4055		1.01372	-0.7175	1.32918	0.77334	1.61932	-17.1076	1.2263	-17.1314
1.07798	-13.0014	1.39412	-11.6189	1.08824	-8.25155	0.51644	-5.88958		1.03584	-8.8055	1.43716	-10.1853	0.94508	-7.61668	0.53678	-6.2954		0.95484	-0.12754	1.39412	-9.96986	1.10972	-5.59147	0.42016	3.2545		1.03018	-1.3135	1.32936	0.76863	1.62082	-16.8666	1.22746	-17.2034
1.07998	-13.0387	1.40162	-11.6456	1.08858	-8.25298	0.52516	-5.74978		1.03652	-8.82143	1.4421	-10.3099	0.94632	-7.59389	0.54078	-6.2164		0.95558	-0.12398	1.40162	-10.163	1.116	-5.33921	0.42342	3.1761		1.03844	-1.5723	1.33016	0.74734	1.63074	-16.5606	1.2279	-15.9833
1.08202	-12.8933	1.40192	-11.5637	1.1003	-8.2929	0.52658	-5.72691		1.03782	-8.85245	1.45158	-10.4344	0.9624	-7.29117	0.54198	-6.1863		0.95632	-0.08246	1.40192	-9.77014	1.13656	-4.91415	0.42446	3.0984		1.04014	-1.62302	1.3456	0.33357	1.63166	-16.5242	1.22882	-16.048
1.08402	-12.8225	1.40714	-11.6105	1.13374	-8.54459	0.5326	-5.62924		1.0379	-8.84993	1.45678	-10.6055	0.96626	-7.21744	0.543	-6.4888		0.98088	-0.48039	1.40714	-9.96315	1.158	-4.78857	0.43898	2.7308		1.04178	-1.67334	1.34754	0.28177	1.63868	-15.5242	1.22998	-16.1288
1.0859	-13.116	1.419	-11.7133	1.1412	-8.3364	0.53682	-5.69364		1.05712	-9.14418	1.48314	-10.6367	0.97016	-7.14249	0.5448	-6.4223		0.9924	-0.68002	1.419	-10.2571	1.15932	-4.8293	0.44152	2.662		1.05574	-2.04041	1.36728	-0.59403	1.63912	-15.8773	1.23052	-16.1641
1.08884	-13.0974	1.42266	-11.6615	1.1486	-8.39558	0.53818	-5.66856		1.05716	-9.14501	1.503	-10.8857	0.97054	-7.08252	0.54554	-6.2974		1.00638	-0.95775	1.42266	-10.1641	1.16382	-4.92634	0.44158	2.6602		1.06326	-2.17002	1.39294	-2.36746	1.63916	-15.9212	1.2348	-16.4331
1.0919	-13.0778	1.42608	-11.6849	1.1682	-8.53247	0.53876	-5.86427		1.06004	-9.18693	1.50876	-11.0102	0.9775	-7.05289	0.55358	-6.1938		1.00876	-1.00512	1.42608	-10.1683	1.17564	-5.18369	0.4418	2.6544		1.06836	-2.17464	1.40134	-2.87975	1.64412	-12.2821	1.23528	-16.4596
1.09806	-13.0331	1.43716	-11.7584	1.1772	-8.79985	0.54124	-5.80393		1.06538	-9.26824	1.51452	-11.1969	0.984	-6.70564	0.55432	-6.1355		1.00886	-1.00605	1.43716	-10.0868	1.18464	-5.37871	0.4439	2.6327		1.07522	-1.87938	1.40314	-2.98391	1.64536	-12.4329	1.23858	-16.6051
1.09838	-13.0303	1.4421	-11.791	1.18526	-8.92106	0.54468	-5.68501		1.06786	-9.28333	1.5248	-11.3215	0.9858	-6.71686	0.5546	-6.1327		1.00898	-1.00924	1.4421	-10.0048	1.19546	-5.76813	0.44472	2.6024		1.08212	-2.10895	1.40496	-3.08599	1.65076	-12.3664	1.24228	-16.7565
1.1043	-12.9828	1.45158	-11.8537	1.20162	-9.1649	0.55206	-5.59339		1.0753	-9.32525	1.52672	-11.2096	1.01888	-6.87247	0.5654	-6.0136		1.0092	-1.0143	1.45158	-9.77367	1.20466	-6.07901	0.44588	2.4947		1.08592	-2.22142	1.40826	-3.2662	1.65574	-12.5195	1.24264	-16.7624
1.1045	-12.9809	1.45678	-11.8829	1.20208	-9.17132	0.55466	-5.58077		1.0779	-9.3177	1.5291	-11.2109	1.02012	-6.78156	0.57	-5.9595		1.01098	-1.05674	1.45942	-9.6657	1.21524	-6.43294	0.44626	2.4761		1.08592	-2.40734	1.41176	-3.4464	1.66172	-12.5456	1.2467	-16.9021
1.10966	-12.9362	1.48332	-12.0718	1.20262	-9.17916	0.56464	-5.53113		1.0868	-9.3571	1.53132	-11.2121	1.021	-6.77577	0.5707	-5.9511		1.01152	-1.06868	1.46376	-9.5459	1.21738	-6.50314	0.45376	2.1371		1.09926	-2.12786	1.41698	-3.60078	1.66912	-12.5474	1.25198	-17.0226
1.11912	-12.993	1.50254	-12.2022	1.23476	-9.63263	0.57094	-5.49867		1.09056	-9.37052	1.53306	-11.2815	1.029	-6.74465	0.57362	-5.9305		1.01642	-1.15536	1.48588	-8.701	1.22298	-7.06258	0.46152	1.7101		1.10634	-1.87082	1.4251	-3.98139	1.67538	-12.5301	1.25716	-17.1005
1.12496	-12.9986	1.50892	-12.2439	1.24034	-9.62194	0.58156	-5.47064		1.09224	-9.37555	1.54708	-11.2674	1.04644	-6.77744	0.5777	-5.8873		1.02774	-1.35318	1.49678	-8.22853	1.22458	-7.18601	0.46432	1.4381		1.10634	-1.87082	1.45546	-4.51972	1.69014	-12.6661	1.2573	-17.1064
1.1289	-12.732	1.51436	-12.3492	1.26338	-10.1488	0.58688	-5.45389		1.10432	-9.40489	1.55402	-11.2603	1.08234	-6.84591	0.5802	-5.8606		1.03114	-1.59711	1.50086	-8.02017	1.22586	-7.28568	0.47022	1.2057		1.10802	-1.80962	1.45702	-4.49889	1.69782	-12.8421	1.25748	-17.1064
1.13676	-12.5345	1.5241	-12.401	1.26804	-10.2579	0.59	-5.43906		1.10986	-9.41243	1.55726	-11.2569	1.08904	-6.85906	0.583	-5.8301		1.03266	-1.64083	1.5435	-5.70792	1.22996	-7.60629	0.47046	1.1963		1.1098	-1.74366	1.45724	-4.30535	1.70104	-12.9323	1.25804	-17.1108
1.13764	-12.5307	1.52608	-12.4111	1.2689	-10.2786	0.5907	-5.4381		1.11842	-9.43507	1.55798	-11.2562	1.09042	-6.86177	0.58456	-5.8123		1.03326	-1.65809	1.54378	-5.96498	1.24264	-8.37123	0.47544	0.99781		1.11714	-1.63268	1.45736	-4.30639	1.7267	-12.8276	1.25812	-17.1167
1.14002	-12.6239	1.52878	-12.4253	1.27098	-10.4169	0.60308	-5.42003		1.12508	-9.42165	1.59078	-11.3005	1.09428	-6.86949	0.58712	-5.7943		1.03528	-1.64696	1.54408	-5.99038	1.2459	-8.61392	0.48318	0.68587		1.11932	-1.58984	1.45972	-4.36035	1.76558	-11.7979	1.25926	-17.1049
1.1524	-12.4329	1.53108	-12.4378	1.27264	-10.454	0.60658	-5.4145		1.12922	-8.94801	1.5918	-11.3046	1.1359	-6.95584	0.5943	-5.7409		1.03994	-1.76779	1.55268	-5.67034	1.24772	-8.75139	0.48612	0.56619		1.1328	-1.31142	1.48592	-3.80661	1.77198	-11.4803	1.28204	-16.6948
1.15438	-12.4012	1.53302	-12.5105	1.27408	-10.4868	0.609	-5.42372		1.1314	-8.97987	1.59216	-11.3061	1.13686	-6.95102	0.59888	-5.7045		1.04086	-1.7913	1.55302	-5.65217	1.26938	-10.5565	0.48774	0.57805		1.13878	-1.10873	1.49946	-3.49182	1.78348	-11.9598	1.28228	-16.6845
1.16012	-12.376	1.54698	-12.5531	1.27626	-10.5353	0.61048	-5.41487		1.13576	-8.96562	1.6033	-11.3512	1.14654	-6.99222	0.60378	-5.6518		1.04154	-1.80833	1.555	-5.60101	1.27452	-10.9768	0.48784	0.57534		1.14558	-0.86617	1.50352	-3.37036	1.78534	-11.9506	1.28306	-16.6492
1.16542	-12.3453	1.5539	-12.5724	1.28182	-7.73249	0.61814	-5.37068		1.14176	-8.93879	1.60344	-11.4512	1.15046	-6.84415	0.61624	-5.5838		1.04456	-1.86284	1.55512	-5.30408	1.28182	-6.0571	0.49738	0.30828		1.15166	-0.80731	1.51224	-3.05266	1.78964	-11.9295	1.2893	-16.3773
1.17224	-12.3052	1.55732	-12.5807	1.29488	-7.92143	0.62584	-5.30266		1.14456	-8.92454	1.60358	-11.4517	1.15586	-6.90876	0.61898	-5.6023		1.05884	-2.15378	1.57892	-4.92071	1.29352	-6.54912	0.50434	0.06128		1.15836	-0.55648	1.53078	-2.5285	1.79852	-11.945	1.2943	-16.0539
1.17668	-12.2623	1.55806	-12.5824	1.30374	-7.74318	0.63112	-5.25604		1.15692	-8.84239	1.60614	-11.4623	1.1591	-6.94699	0.62428	-5.5356		1.0627	-2.20454	1.58078	-4.88542	1.30836	-6.6619	0.5048	-0.06451		1.16134	-0.44449	1.53772	-2.17872	1.80134	-11.9421	1.3004	-15.7363
1.17916	-12.239	1.56868	-12.6868	1.3063	-7.7496	0.63614	-5.21148		1.15954	-8.82143	1.61994	-11.5196	1.17928	-7.36639	0.6336	-5.3789		1.06666	-2.25746	1.58324	-4.83991	1.31228	-5.12151	0.5053	-0.08439		1.16412	-0.44215	1.5444	-1.82226	1.8115	-12.02	1.31526	-14.9411
1.18056	-12.225	1.5841	-12.7988	1.32444	-7.84086	0.63806	-5.19444		1.16016	-8.81892	1.6231	-11.5436	1.18906	-7.58854	0.6369	-5.3223		1.06854	-2.29482	1.58614	-4.78786	1.325	-6.13347	0.50554	-0.09403		1.1693	-0.34403	1.54596	-1.65262	1.82398	-11.8932	1.32542	-14.2328
1.18262	-12.2483	1.59106	-12.8598	1.32838	-7.86011	0.64582	-5.12561		1.17302	-8.74347	1.63108	-11.5817	1.19376	-7.6713	0.64198	-5.2343		1.07242	-2.30924	1.59644	-4.61602	1.32588	-6.20043	0.50578	-0.10322		1.16976	-0.33546	1.55024	-1.47033	1.83526	-12.3236	1.33804	-13.2515
1.18666	-12.2521	1.59438	-12.8891	1.3289	-7.66618	0.65082	-5.08135		1.17316	-8.7091	1.63244	-11.5885	1.20556	-7.87986	0.64492	-5.1832		1.07466	-2.44608	1.60776	-4.45212	1.32998	-6.5141	0.5164	-0.52829		1.17	-0.27773	1.55382	-1.31375	1.84814	-12.8274	1.35612	-11.9654
1.19482	-12.2558	1.59612	-12.9041	1.34558	-7.80592	0.6527	-5.06475		1.17542	-8.69988	1.6343	-11.5406	1.21052	-7.96823	0.64898	-5.1119		1.08212	-2.50888	1.60978	-4.42566	1.33768	-7.08125	0.52194	-0.75184		1.17732	-0.13321	1.5675	-1.07813	1.8682	-14.0621	1.3703	-11.0895
1.19512	-12.2605	1.59974	-12.935	1.35034	-7.77027	0.6538	-5.47978		1.19214	-8.6194	1.65206	-11.7074	1.23524	-8.40552	0.65502	-5.0054		1.09958	-2.61336	1.61884	-4.31733	1.3388	-7.39877	0.52206	-0.75695		1.18056	-0.06854	1.59036	0.05685	1.87188	-14.2347	1.3777	-10.6212
1.19524	-12.2614	1.60282	-12.9325	1.3737	-8.09469	0.66364	-5.53592		1.1938	-8.58755	1.65824	-11.7665	1.24214	-8.37019	0.65976	-4.9212		1.10312	-2.60529	1.62776	-4.32933	1.34068	-7.48764	0.52484	-0.86914		1.18496	0.019	1.5968	0.36993	1.87456	-14.3609	1.3913	-9.93691
1.19744	-12.2642	1.60336	-12.9359	1.37596	-8.12464	0.68396	-5.64407		1.19744	-8.57246	1.66956	-11.8749	1.26368	-9.07188	0.66374	-5.4454		1.10938	-2.58667	1.63838	-4.32421	1.35822	-8.08071	0.53448	-1.44182		1.19014	0.12183	1.60408	0.50508	1.87532	-14.3935	1.39474	-17.0946
1.20262	-12.2605	1.6041	-12.94	1.37822	-8.13747	0.70634	-5.9165		1.20044	-8.5624	1.68008	-11.8892	1.26776	-9.20865	0.66678	-5.4646		1.11216	-2.57656	1.64402	-4.2143	1.36412	-8.36645	0.55364	-2.39313		1.19102	0.17416	1.61076	0.54955	1.91684	-16.2424	1.42134	-15.8348
1.22248	-12.321	1.60716	-12.9593	1.3809	-8.19451	0.70688	-5.92299		1.20344	-8.56407	1.6819	-11.9019	1.269	-9.25073	0.6744	-5.4469		1.11784	-2.58122	1.65328	-4.33568	1.36418	-8.36768	0.55762	-2.65914		1.19192	0.18526	1.62022	1.50296	1.91738	-16.3106	1.4234	-15.7937
1.22548	-12.3294	1.61934	-13.042	1.386	-8.30716	0.70768	-5.85542		1.22654	-8.57665	1.6884	-11.949	1.27164	-9.45061	0.67994	-5.4272		1.12108	-2.58644	1.67628	-4.71447	1.3666	-8.21	0.56008	-2.8236		1.20402	0.23287	1.62272	1.74231	1.92914	-16.7606	1.42932	-15.4997
1.22598	-12.3313	1.62778	-13.093	1.3885	-8.2544	0.72054	-6.08116		1.22746	-8.58755	1.69388	-12.0171	1.27276	-9.48831	0.688	-6.0508		1.13294	-2.59666	1.6775	-4.7374	1.3708	-8.55483	0.5633	-3.04129		1.21694	0.27709	1.63044	1.87993	1.93016	-16.8045	1.43366	-15.4732
1.22616	-12.3415	1.63072	-13.1105	1.39218	-8.1774	0.74968	-6.61754		1.2294	-8.58922	1.7002	-12.0836	1.27374	-9.52074	0.6978	-6.149		1.1421	-2.4605	1.6779	-4.54792	1.37208	-8.67641	0.5672	-3.52009		1.21858	0.40298	1.63944	1.64631	1.95978	-18.8788	1.44666	-15.2865
1.23248	-12.3332	1.6317	-13.1164	1.39356	-8.14816	0.75518	-6.72244		1.23328	-8.59341	1.70346	-12.0567	1.27536	-9.57422	0.72674	-6.2329		1.14624	-2.39328	1.67842	-4.55956	1.37448	-8.5664	0.58084	-4.58155		1.22256	0.36868	1.64966	1.49677	1.96358	-19.3288	1.45152	-14.8999
1.242	-12.3854	1.63266	-13.1214	1.39886	-8.07045	0.76324	-6.80477		1.23744	-8.57162	1.72146	-12.2579	1.28182	-5.7803	0.73658	-6.2579		1.15252	-2.28505	1.68548	-4.72893	1.3767	-8.62997	0.58108	-4.58588		1.22646	0.33417	1.65262	1.55956	1.97672	-19.3288	1.45878	-15.0043
1.2428	-12.39	1.63638	-13.0863	1.39888	-8.07045	0.77356	-6.89093		1.24536	-8.58084	1.73362	-12.338	1.29396	-5.99158	0.7456	-6.2796		1.15852	-2.38998	1.6919	-4.89354	1.37898	-8.69184	0.58762	-5.11935		1.23354	0.26908	1.68578	1.15123	2.049	-23.2242	1.4631	-14.8191
1.24488	-12.3807	1.65118	-13.2425	1.40336	-8.18381	0.77624	-6.87293		1.24858	-8.5909	1.73822	-12.3851	1.30258	-5.88726	0.74822	-6.2856		1.16172	-2.34513	1.69848	-5.11601	1.38102	-8.74322	0.59206	-5.48289		1.2401	0.20331	1.68734	1.12615	2.0644	-23.6424	1.46522	-14.947
1.25516	-12.4497	1.66008	-13.3336	1.40612	-8.17954	0.79104	-6.98277		1.258	-8.61772	1.74412	-12.4457	1.30634	-5.82133	0.77442	-6.3404		1.16414	-2.40815	1.69986	-5.16347	1.38682	-8.87143	0.59786	-5.95664		1.24304	0.15183	1.6949	0.33293	2.0768	-23.6363	1.48124	-15.166
1.26624	-12.5233	1.672	-13.4523	1.4109	-8.17098	0.7927	-6.99502		1.2633	-8.63198	1.74776	-12.4292	1.31444	-5.88103	0.7832	-6.3564		1.16884	-2.4295	1.7014	-5.20934	1.38814	-8.89673	0.59984	-6.00627		1.24644	0.091	1.7175	-0.12764	2.098	-24.147	1.4857	-15.141
1.27184	-12.5606	1.68042	-13.4272	1.41532	-8.16314	0.79922	-7.04326		1.2781	-8.69736	1.75026	-12.4532	1.31486	-5.88401	0.7938	-6.4796		1.16968	-2.43291	1.7067	-5.42247	1.39028	-8.93422	0.60294	-6.20967		1.25746	-0.11357	1.72264	-0.241	2.0998	-24.2273	1.4909	-15.1116
1.28268	-12.6519	1.68216	-13.4381	1.41678	-8.18381	0.82164	-7.20829		1.28626	-8.73592	1.7527	-12.4763	1.3176	-5.90339	0.80518	-6.4324		1.17016	-2.37204	1.72274	-6.10294	1.39624	-9.01769	0.60336	-6.23636		1.26508	-0.19183	1.76752	-0.66766	2.115	-24.4954	1.49498	-15.2145
1.29392	-12.7442	1.68842	-13.4765	1.41704	-8.20877	0.82426	-7.3247		1.2876	-8.74179	1.7572	-12.5182	1.3212	-5.72726	0.81378	-6.4812		1.17746	-2.38294	1.73436	-6.4251	1.3972	-9.08372	0.61506	-7.41713		1.26998	-0.29369	1.7709	-0.76472	2.144	-24.8666	1.50072	-15.4894
1.29698	-12.7693	1.69388	-13.5359	1.41758	-8.2159	0.8284	-7.36881		1.31498	-8.84155	1.7594	-12.5773	1.3225	-5.73515	0.82204	-6.5746		1.18154	-2.38635	1.7404	-6.75554	1.3985	-9.08434	0.62502	-8.38814		1.27206	-0.33767	1.77464	-0.78409	2.1708	-24.8682	1.50488	-15.6232
1.31314	-12.8905	1.70016	-13.525	1.41944	-8.23444	0.82862	-7.3711		1.32342	-8.87089	1.76548	-12.6065	1.32666	-5.75961	0.83208	-6.6897		1.1864	-2.38805	1.74508	-7.01524	1.39942	-9.23508	0.6388	-9.34689		1.27758	-0.44401	1.77834	-1.87897	2.1768	-24.7591	1.5049	-15.6232
1.31966	-12.939	1.70344	-13.5567	1.42054	-8.24513	0.83992	-7.48397		1.32564	-8.89017	1.77358	-12.6409	1.33454	-5.78723	0.84546	-6.8751		1.1901	-2.47288	1.74776	-7.16468	1.40098	-9.24372	0.64004	-9.42133		1.29356	-0.93786	1.78336	-2.11288	2.1888	-25.103	1.50494	-15.435
1.32944	-13.0116	1.72146	-13.7239	1.42286	-8.26581	0.8456	-7.53708		1.33784	-8.94634	1.7777	-12.7299	1.33494	-5.79222	0.8573	-7.0552		1.19184	-2.47674	1.75026	-7.20437	1.40238	-9.17784	0.64048	-9.44788		1.29698	-1.04447	1.78712	-2.77371	2.193	-25.1409	1.50502	-15.7481
1.3343	-13.061	1.73362	-13.7698	1.42642	-8.29148	0.8537	-7.602		1.35056	-9.00083	1.78098	-12.7546	1.3425	-5.88235	0.8646	-7.1014		1.20162	-2.49662	1.7527	-7.30247	1.40268	-9.18926	0.6551	-10.1115		1.32326	-1.89108	1.80336	-3.00454	2.1996	-25.5409	1.50536	-15.7599
1.36668	-13.2735	1.73822	-13.8033	1.42728	-9.33317	0.85484	-7.61749		1.3542	-9.01005	1.796	-12.8765	1.35612	-6.17998	0.86844	-7.1417		1.21642	-2.65197	1.7572	-7.6719	1.40618	-9.17552	0.65578	-10.1323		1.33334	-2.19327	1.81372	-3.47807	2.23	-27.4985	1.52544	-16.7301
1.38422	-13.4124	1.74412	-13.8451	1.42866	-9.38807	0.85556	-7.62782		1.36032	-9.0352	1.81312	-13.0284	1.36108	-6.22513	0.87048	-7.1629		1.21856	-2.65288	1.7594	-7.75606	1.40876	-9.20299	0.6661	-10.3163		1.3389	-2.40108	1.82346	-4.02494	2.2386	-28.0651	1.53776	-17.4254
1.38816	-13.4376	1.74776	-13.7982	1.43068	-9.37381	0.86654	-7.77831		1.36168	-9.04107	1.81878	-13.0762	1.36596	-6.26861	0.87972	-7.2542		1.22118	-2.69887	1.76548	-7.98471	1.4104	-9.21734	0.6676	-10.3224		1.35378	-2.94834	1.8342	-4.61847	2.2544	-29.1894	1.54194	-17.6767
1.3932	-13.4758	1.75026	-13.815	1.43108	-9.37952	0.8736	-7.8447		1.37672	-9.09304	1.83024	-13.169	1.36814	-6.28764	0.88736	-7.4036		1.22322	-2.73384	1.77358	-8.28022	1.41246	-9.23215	0.67064	-10.56		1.35694	-3.05429	1.83718	-4.7793	2.257	-29.8136	1.56072	-19.3643
1.40218	-13.5429	1.7527	-13.83	1.4332	-9.33816	0.87486	-7.872		1.38526	-9.11903	1.84618	-13.2797	1.37644	-6.35882	0.88872	-7.4417		1.22898	-2.83014	1.7777	-8.61772	1.4173	-9.25267	0.69564	-11.0587		1.36834	-3.39578	1.84774	-5.14388	2.2572	-29.7666	1.5639	-19.6804
1.40478	-13.5625	1.7572	-13.8576	1.43476	-9.35884	0.88598	-8.11396		1.39254	-9.15088	1.84822	-13.2932	1.3794	-6.38363	0.88972	-7.4694		1.23658	-2.92076	1.78098	-8.78251	1.42016	-9.25498	0.70178	-10.9596		1.3779	-3.84907	1.88056	-6.97114	2.2574	-29.7863	1.5811	-21.2694
1.41624	-13.6463	1.7594	-13.9203	1.43528	-9.36526	0.89916	-8.4024		1.39884	-9.17771	1.84888	-13.2976	1.3813	-6.3668	0.89176	-7.5265		1.24314	-3.05828	1.796	-9.55949	1.42066	-9.24156	0.71064	-10.7041		1.4155	-4.53002	1.88064	-7.25905	2.2584	-29.4697	1.58128	-22.0368
1.42722	-13.7237	1.76548	-13.9203	1.43542	-9.36668	0.8993	-8.40535		1.39886	-9.17771	1.86288	-13.3881	1.38276	-6.35628	0.89482	-7.6121		1.24658	-3.12835	1.81312	-10.4753	1.42122	-9.23523	0.7192	-10.3545		1.41846	-4.52703	1.88072	-6.73823	2.2654	-30.1227	1.59742	-23.7684
1.44036	-13.8122	1.77358	-13.9119	1.43834	-9.40233	0.89982	-8.41716		1.39886	-9.17771	1.86648	-13.4098	1.38456	-6.34155	0.90006	-7.7584		1.25056	-3.20807	1.81878	-10.7648	1.42172	-9.22922	0.72526	-10.0601		1.41938	-4.55219	1.8934	-7.62196	2.2662	-30.1894	1.59752	-23.7802
1.44734	-13.8449	1.7777	-13.9854	1.4384	-8.79343	0.9161	-8.7056		1.40188	-9.17771	1.8762	-13.4405	1.38604	-6.3284	0.9011	-7.7889		1.25926	-3.33265	1.83024	-11.3234	1.42642	-9.19496	0.7583	-8.10395		1.41952	-4.55206	1.8943	-7.68217	2.2862	-26.1333	1.6039	-23.6405
1.45192	-13.8719	1.78098	-13.9938	1.4385	-8.79628	0.92382	-8.8015		1.41092	-9.21376	1.88462	-13.549	1.38726	-6.31639	0.90516	-7.9075		1.26232	-3.39215	1.84618	-12.123	1.42652	-10.7637	0.76636	-7.72238		1.4196	-4.56878	1.92028	-9.17173	2.2908	-26.4212	1.62702	-25.3575
1.45386	-13.8849	1.796	-14.0389	1.44388	-8.91321	0.92608	-6.52621		1.4196	-9.24729	1.90784	-13.834	1.38814	-6.30727	0.90938	-8.0303		1.26546	-3.45211	1.84822	-12.2165	1.42944	-10.6773	0.77444	-7.31066		1.41978	-4.57055	1.92112	-9.21027	2.2922	-26.5182	1.62722	-25.0679
1.47412	-14.007	1.81312	-14.0849	1.45244	-8.99022	0.93644	-6.65641		1.44138	-9.31854	1.93548	-14.1047	1.39628	-6.42028	0.9119	-8.1033		1.27068	-3.54739	1.84888	-12.2458	1.42944	-10.677	0.79168	-6.58879		1.42064	-4.57817	1.93816	-9.8338	2.2928	-26.6348	1.66794	-24.5005
1.47812	-14.0303	1.81878	-14.0966	1.4539	-9.00234	0.9467	-6.75276		1.4494	-9.34202	1.96398	-14.3493	1.39748	-6.42449	0.9235	-8.4349		1.27162	-3.56408	1.86288	-12.8121	1.4303	-10.6503	0.79428	-6.48651		1.4444	-4.54131	1.947	-10.0146	2.2936	-26.6469	1.66842	-25.2487
1.51354	-14.2167	1.83024	-14.1116	1.45708	-9.02587	0.94928	-6.8536		1.455	-9.36549	1.96956	-14.392	1.39778	-6.42826	0.92382	-8.3825		1.27314	-3.59043	1.86648	-12.9361	1.43092	-10.6172	0.80548	-6.07234		1.45282	-4.41646	1.94728	-10.0186	2.3084	-27.2621	1.67946	-25.284
1.51536	-14.2251	1.84618	-14.1083	1.45776	-9.03015	0.95462	-6.91505		1.46078	-9.38728	1.97458	-14.4286	1.39792	-6.27729	0.92422	-5.3068		1.27688	-3.6296	1.8762	-13.1212	1.43096	-10.6186	0.82204	-5.70534		1.45862	-4.29828	1.95006	-10.0555	2.325	-28.5681	1.68976	-25.4575
1.54974	-14.3714	1.84822	-14.1066	1.45864	-8.94031	0.95926	-6.9678		1.48616	-9.44345	1.98592	-14.5057	1.40382	-6.22478	0.9296	-5.4415		1.28422	-3.7895	1.88462	-13.5545	1.4331	-10.6798	0.8374	-5.23909		1.47426	-4.15861	1.96854	-10.5261	2.3282	-28.8333	1.7298	-24.621
1.55458	-14.4302	1.84888	-14.1066	1.46168	-8.93603	0.96798	-7.06621		1.49054	-9.46273	1.98882	-14.5101	1.4041	-6.23881	0.93104	-5.4502		1.28724	-3.85196	1.90986	-14.2713	1.43436	-10.5314	0.84102	-5.51795		1.47848	-4.0868	1.98164	-10.5515	2.341	-30.4621	1.75916	-23.42
1.5768	-14.5327	1.86288	-14.0941	1.46496	-8.92819	0.97094	-7.09911		1.50162	-9.50884	1.989	-14.5086	1.40434	-6.3974	0.935	-5.5701		1.2887	-3.89	1.91276	-14.3765	1.4364	-10.5008	0.8421	-5.51217		1.48532	-3.95434	1.9891	-10.4496	2.343	-30.5621	1.78372	-22.1838
1.58062	-14.5485	1.86648	-14.0899	1.47012	-9.05724	0.98026	-7.13489		1.51868	-9.57422	1.98906	-14.5072	1.40574	-6.39012	0.93722	-5.6115		1.31668	-4.3523	1.92112	-14.5118	1.43698	-10.4917	0.8443	-5.50179		1.49802	-3.6652	2.0016	-10.0959	2.3436	-30.8651	1.8013	-21.2915
1.58364	-14.5495	1.8762	-14.0456	1.47262	-9.07435	0.98136	-7.14979		1.5196	-9.5759	1.99118	-14.5259	1.4058	-6.38986	0.94934	-5.8377		1.32834	-4.5776	1.92848	-14.1782	1.43784	-10.4777	0.85818	-5.5693		1.50272	-3.54797	2.0076	-10.653	2.3676	-32.4409	1.81348	-20.7358
1.60178	-14.638	1.88462	-14.0874	1.47572	-9.07578	0.98792	-7.23757		1.52086	-9.58177	2.0286	-14.8138	1.407	-6.38346	0.9498	-5.8462		1.32866	-4.58271	1.94838	-14.1619	1.43834	-10.4694	0.8596	-5.57623		1.52972	-2.83193	2.0156	-10.0357	2.371	-32.7742	1.82946	-20.2816
1.63996	-14.8654	1.90986	-14.1985	1.47598	-9.08006	1.00734	-7.37604		1.5741	-9.77039	2.064	-15.033	1.41168	-6.35654	0.95094	-5.8673		1.33898	-4.72023	1.96896	-13.9015	1.43882	-9.59472	0.8684	-5.6348		1.53014	-2.97881	2.0244	-9.7688	2.3722	-32.9091	1.8326	-20.2669
1.64204	-14.8757	1.91276	-14.2136	1.48022	-9.14708	1.01008	-7.4102		1.59288	-9.845	2.0662	-15.0435	1.41294	-6.32551	0.96034	-6.0412		1.33916	-4.72239	1.97848	-13.6	1.4396	-9.58963	0.8771	-5.44697		1.53056	-2.97296	2.0366	-9.42839	2.3732	-33.0015	1.87722	-20.333
1.65232	-14.9083	1.92112	-14.2403	1.4852	-9.22337	1.0111	-7.42274		1.61248	-9.91122	2.0678	-15.0173	1.4141	-6.33778	0.96408	-6.035		1.34654	-4.79575	1.982	-13.4733	1.4414	-9.57466	0.88314	-5.70173		1.5633	-2.83791	2.0516	-8.85882	2.376	-36.5121	1.91052	-21.6164
1.6655	-14.9595	1.92848	-14.12	1.4858	-9.23264	1.01138	-7.42643		1.62126	-9.93805	2.0854	-15.0801	1.4208	-6.5609	0.96476	-6.048		1.34942	-4.79076	1.98782	-13.1469	1.44148	-9.57374	0.88426	-5.75049		1.5729	-2.85219	2.0646	-8.60299	2.4024	-37.85	1.91674	-21.9309
1.66854	-14.9707	1.94838	-14.1442	1.4914	-9.31392	1.01148	-7.42569		1.62228	-9.9414	2.0894	-15.0913	1.42642	-6.5929	0.96502	-6.053		1.35632	-4.87422	1.99286	-12.9377	1.44152	-9.57343	0.88594	-5.82435		1.58398	-2.90591	2.072	-8.33737	2.4058	-38.103	1.92584	-22.3425
1.6713	-14.981	1.96896	-14.2086	1.49418	-9.35313	1.01194	-7.41905		1.6326	-9.96906	2.0974	-15.1078	1.42676	-7.72031	0.96738	-6.0989		1.36156	-4.92498	2.0236	-12.2809	1.44432	-9.53578	0.88962	-5.99011		1.58918	-2.93515	2.072	-8.33341	2.4066	-38.0348	1.93672	-22.7923
1.69662	-15.0388	1.97848	-14.2144	1.50242	-9.42657	1.01452	-7.37921		1.63412	-9.97242	2.1396	-15.0906	1.42728	-7.73959	0.96992	-6.1377		1.3745	-4.99959	2.0286	-12.1311	1.44634	-9.4861	0.89232	-6.11403		1.59838	-2.99336	2.0746	-8.23695	2.4074	-38.1136	1.93848	-18.4911
1.7122	-15.1702	1.982	-14.2161	1.50328	-9.43584	1.01584	-7.35937		1.63498	-9.98415	2.1468	-15.0696	1.42818	-7.77186	0.97036	-6.1437		1.395	-5.11508	2.064	-11.6785	1.44676	-9.47546	0.89998	-6.48968		1.60048	-3.00764	2.083	-7.90717	2.4398	-40.9621	1.94228	-18.6029
1.7247	-15.2671	1.98782	-14.2169	1.5043	-9.44796	1.02774	-7.50093		1.63972	-10.0588	2.148	-15.1048	1.4293	-7.67209	0.97412	-6.2576		1.40678	-5.11338	2.0662	-11.6496	1.44884	-9.45355	0.90096	-6.54176		1.6024	-2.99132	2.0982	-7.27947	2.4994	-38.1803	1.9774	-20.5726
1.72752	-15.2932	1.99286	-14.2286	1.51264	-9.54208	1.03192	-7.47733		1.64386	-10.0797	2.152	-15.1033	1.43178	-7.70347	0.98776	-6.393		1.42048	-5.08113	2.0678	-11.5221	1.45436	-9.3457	0.9024	-6.61778		1.63532	-3.60822	2.103	-7.07801	2.5002	-38.0621	1.9836	-20.7123
1.73704	-15.378	2.0236	-14.2838	1.51562	-9.56917	1.03448	-7.46257		1.64496	-10.0847	2.159	-15.0981	1.4326	-7.71356	0.98928	-6.4076		1.44416	-4.91533	2.0854	-11.3548	1.45758	-9.26516	0.91084	-7.07696		1.65042	-3.91911	2.1058	-7.10301	2.5012	-37.9394	1.99664	-21.4796
1.74134	-15.4162	2.0286	-14.2921	1.51982	-9.61837	1.0518	-7.62118		1.65542	-10.135	2.1686	-15.0973	1.43278	-7.7175	0.99224	-6.4351		1.44652	-4.89171	2.0894	-11.3231	1.45778	-9.25976	0.92344	-7.79682		1.66442	-4.45726	2.1076	-6.31302	2.5022	-37.3772	2.0002	-21.5958
1.75168	-15.5038	2.064	-14.3673	1.52146	-9.63762	1.05352	-7.63151		1.68368	-10.2541	2.1686	-15.0973	1.43468	-7.73994	1.00628	-6.5591		1.44996	-4.98438	2.0974	-11.2666	1.45786	-9.23832	0.92368	-7.88698		1.66798	-4.5881	2.1346	-6.33823	2.5052	-37.7636	2.003	-21.706
1.77022	-15.3938	2.0662	-14.3715	1.53064	-9.74101	1.05426	-7.63593		1.6994	-10.3094	2.169	-15.0532	1.4347	-7.74021	1.0087	-6.5729		1.4567	-4.94997	2.1396	-11.0783	1.45834	-9.22891	0.92382	-7.89333		1.68332	-5.15916	2.149	-6.37677	2.506	-37.6469	2.006	-21.7825
1.77636	-15.4069	2.0678	-14.3464	1.5446	-9.83013	1.05898	-7.66323		1.70218	-10.3186	2.186	-15.0427	1.43668	-7.76177	1.02078	-6.6127		1.46816	-4.905	2.1468	-11.0612	1.45866	-9.33506	0.9243	-5.29737		1.69424	-5.55832	2.1516	-6.38094	2.509	-37.2863	2.0106	-21.9794
1.78626	-15.4367	2.0854	-14.3799	1.54608	-9.83298	1.06402	-8.12355		1.71818	-10.3656	2.1918	-15.0352	1.4368	-7.763	1.0232	-6.6409		1.47284	-4.84674	2.148	-11.4524	1.46036	-9.28661	0.9296	-5.54117		1.71094	-6.41458	2.1532	-6.38386	2.5094	-36.3409	2.037	-22.8218
1.80828	-15.5001	2.0894	-14.3874	1.54704	-9.83584	1.07024	-8.21281		1.73568	-10.4787	2.2162	-14.9851	1.43834	-7.77843	1.02378	-6.6425		1.47612	-4.86014	2.152	-11.5176	1.46062	-9.22999	0.93098	-5.54939		1.7129	-6.40234	2.161	-6.40386	2.511	-36.2197	2.0546	-26.9025
1.82166	-15.5327	2.0974	-14.4024	1.55454	-9.85437	1.0749	-8.25339		1.7463	-10.5341	2.2244	-14.9612	1.44064	-7.09804	1.02642	-6.6491		1.49812	-4.93191	2.159	-11.6339	1.46102	-9.2195	0.93504	-5.87802		1.72254	-6.85141	2.181	-6.49635	2.5196	-35.0394	2.0898	-27.7624
1.8362	-15.5644	2.1396	-14.4768	1.5619	-9.86935	1.08708	-8.31683		1.75082	-10.5559	2.2558	-14.8468	1.44256	-7.13626	1.03674	-6.6686		1.51076	-4.9628	2.1686	-11.9589	1.46298	-9.16812	0.93726	-6.01016		1.73	-7.17849	2.1878	-6.54156	2.6198	-26.4924	2.0944	-28.0755
1.85842	-15.6157	2.1468	-14.4885	1.56636	-9.87648	1.0879	-8.32052		1.77086	-10.6481	2.2754	-14.6358	1.44374	-7.07446	1.03924	-6.633		1.51086	-4.96348	2.1686	-11.9617	1.46924	-8.99177	0.94954	-6.75772		1.74496	-7.75608	2.1944	-6.5926	2.6268	-26.2091	2.1038	-28.3372
1.8599	-15.6175	2.148	-14.5061	1.57682	-9.88931	1.08866	-8.32421		1.79078	-10.7277	2.2794	-14.754	1.44892	-7.15502	1.04416	-6.6776		1.51456	-4.9879	2.169	-11.7495	1.47406	-8.84597	0.95	-6.78686		1.74874	-7.88841	2.2042	-6.83635	2.676	-23.8848	2.1086	-28.199
1.8605	-15.6175	2.152	-14.5203	1.57786	-9.85794	1.09	-8.33085		1.79782	-10.7654	2.2838	-14.7375	1.45138	-7.18974	1.05288	-6.7541		1.51604	-4.99755	2.186	-12.4275	1.4771	-8.83409	0.9511	-6.85625		1.75136	-7.99707	2.2172	-7.18614	2.687	-23.4833	2.1196	-26.0219
1.89168	-15.7005	2.159	-14.5436	1.5782	-9.89644	1.09082	-8.37732		1.79944	-10.7755	2.2876	-14.748	1.45248	-7.20429	1.05672	-6.7866		1.53456	-5.11304	2.1918	-12.6679	1.47748	-8.82823	0.9611	-7.49243		1.75394	-8.09948	2.2276	-7.49634	2.7028	-22.7712	2.1294	-26.6085
1.90482	-15.7154	2.1686	-14.5888	1.58044	-9.88931	1.09282	-8.38839		1.82252	-10.9046	2.3414	-14.8363	1.45386	-7.22209	1.05908	-6.8064		1.54618	-5.1814	2.2162	-13.7195	1.47864	-8.82776	0.96438	-7.64318		1.78108	-8.87373	2.23	-7.56634	2.7132	-22.397	2.1388	-27.1612
1.90798	-15.7713	2.1686	-14.5537	1.58718	-9.84653	1.0946	-8.39871		1.84578	-11.0211	2.3436	-14.84	1.45916	-7.28319	1.06402	-7.475		1.5482	-5.21161	2.2244	-14.0861	1.4822	-8.77639	0.96494	-7.68199		1.7819	-8.88719	2.2462	-8.16654	2.7218	-22.6121	2.1584	-28.1872
1.92176	-15.8254	2.169	-14.5554	1.58976	-9.93352	1.09632	-8.4083		1.84836	-11.0345	2.3478	-14.8475	1.45968	-7.26724	1.06772	-7.5466		1.55932	-5.34527	2.2558	-15.5095	1.48472	-8.73689	0.96516	-7.69656		1.78846	-8.97206	2.2474	-8.22091	2.752	-21.9348	2.1606	-28.4857
1.92868	-15.8505	2.186	-14.6247	1.59604	-9.71605	1.1089	-8.43486		1.84984	-11.0412	2.3992	-14.9477	1.46954	-7.38296	1.07456	-7.6477		1.57772	-5.56467	2.2754	-16.094	1.48666	-8.70634	0.96776	-7.8828		1.79026	-8.98797	2.2676	-9.17256	2.7706	-21.8833	2.1714	-28.6885
1.9396	-15.8887	2.1918	-14.6489	1.59658	-9.71106	1.10898	-8.43486		1.8536	-11.058	2.4036	-14.9051	1.4707	-7.39743	1.08698	-7.7277		1.5808	-5.61304	2.2794	-16.6532	1.48678	-8.70449	0.97052	-8.06024		1.80106	-9.01462	2.2712	-9.36089	2.7732	-22.0348	2.177	-29.0619
1.94984	-15.9474	2.2162	-14.7509	1.60388	-9.63263	1.1095	-8.2888		1.85378	-11.0588	2.404	-14.9088	1.47366	-7.43398	1.08782	-7.7329		1.5972	-5.87457	2.2838	-17.092	1.4868	-8.56239	0.97086	-8.08246		1.812	-9.2616	2.2734	-9.65901	2.8162	-22.55	2.1772	-29.0046
1.95106	-15.9745	2.2244	-14.786	1.60444	-9.62479	1.12868	-8.31683		1.86132	-11.1058	2.408	-14.9649	1.47504	-7.45038	1.08894	-7.7398		1.60048	-5.92749	2.2876	-17.472	1.48718	-8.54928	0.974	-8.33159		1.81832	-9.21427	2.2868	-10.6557	2.8192	-21.8636	2.178	-29.0413
1.95416	-15.9037	2.2558	-14.9239	1.60952	-9.55634	1.13014	-8.30429		1.86142	-11.1066	2.415	-15.0824	1.48786	-7.58705	1.091	-7.7524		1.6022	-6.00437	2.3416	-20.7089	1.48728	-8.72285	0.98798	-9.22644		1.825	-9.0523	2.2906	-10.9394	2.824	-21.4818	2.1816	-29.1971
1.95902	-15.9847	2.2754	-14.8963	1.60998	-9.54636	1.13162	-7.55331		1.86306	-11.1133	2.4158	-15.0973	1.48852	-7.73968	1.09168	-7.8156		1.63342	-6.86323	2.3436	-20.7954	1.48768	-8.73288	0.9895	-9.32598		1.83664	-9.1543	2.3064	-12.2023	2.8538	-22.7666	2.184	-29.5911
1.96078	-16.0015	2.2794	-15.0333	1.61056	-9.53424	1.13282	-7.55331		1.86552	-11.1226	2.4226	-14.9275	1.48948	-7.75125	1.09344	-7.8285		1.6389	-7.01244	2.3478	-20.9524	1.488	-8.52938	0.99248	-9.51943		1.84106	-8.92065	2.308	-12.3279	2.8574	-22.7257	2.1882	-29.7866
1.97864	-16.1534	2.2838	-15.0559	1.6126	-9.63905	1.13436	-7.55331		1.86762	-11.131	2.4414	-15.1228	1.49028	-7.67603	1.09488	-7.8389		1.649	-7.34847	2.399	-21.0971	1.49006	-8.55483	1.00632	-10.4218		1.85414	-8.93316	2.3114	-12.6298	2.865	-22.7848	2.1888	-29.8248
1.99888	-16.3417	2.2876	-15.0893	1.61386	-9.61053	1.13776	-7.55183		1.87068	-11.1234	2.4516	-15.4197	1.49074	-7.66578	1.09742	-7.8575		1.65302	-7.49144	2.404	-20.806	1.49042	-8.559	1.00874	-10.5415		1.85796	-8.92133	2.3238	-13.7662	2.8926	-23.5212	2.1894	-29.7954
2.0008	-16.3594	2.3416	-15.6083	1.62032	-9.45581	1.1496	-7.54224		1.87238	-11.1335	2.471	-15.5641	1.49116	-7.67525	1.1102	-7.8706		1.6779	-8.33917	2.4042	-20.8095	1.49078	-8.70634	1.02066	-11.3137		1.86762	-8.86353	2.3248	-13.8631	2.9094	-23.8469	2.2026	-30.4275
2.006	-16.4069	2.3436	-15.63	1.62164	-9.42301	1.15808	-7.56069		1.88932	-11.2282	2.4786	-15.6217	1.49398	-7.67709	1.1105	-7.872		1.67844	-8.35609	2.4082	-21.0688	1.50216	-8.66823	1.0233	-11.5039		1.8785	-8.75418	2.3266	-14.0177	2.922	-24.3575	2.2122	-30.7774
2.0072	-16.4172	2.3478	-15.6718	1.62398	-9.36383	1.16632	-7.57692		1.89034	-11.2332	2.4836	-15.6606	1.50144	-7.83392	1.11268	-7.7083		1.67924	-8.33826	2.415	-21.1888	1.50288	-8.66422	1.02394	-11.5417		1.8879	-8.62539	2.3278	-14.1752	2.9326	-24.6273	2.2164	-30.9464
2.0082	-16.4293	2.399	-16.2225	1.62942	-9.22194	1.16848	-7.58061		1.89854	-11.276	2.5256	-16.0099	1.50432	-7.89284	1.11624	-7.8826		1.67978	-8.3587	2.416	-21.2029	1.50844	-8.59464	1.02682	-11.7102		1.90324	-8.52761	2.3518	-16.7368	2.971	-25.8394	2.2186	-31.0449
2.026	-16.748	2.404	-16.2793	1.63052	-9.192	1.16986	-7.58282		1.90086	-11.3095	2.531	-16.0675	1.5076	-7.95999	1.13162	-7.7376		1.69034	-8.7473	2.4232	-20.1955	1.5105	-8.57782	1.03694	-12.2819		1.91986	-8.40766	2.383	-19.8003	2.9798	-26.2242	2.2216	-31.1772
2.0272	-16.7667	2.4042	-16.1991	1.63196	-9.22479	1.1722	-7.62339		1.91728	-11.4244	2.533	-16.081	1.50824	-7.97288	1.13228	-6.706		1.7021	-9.1359	2.4412	-20.1779	1.51328	-8.55344	1.0394	-12.4055		1.94382	-8.16041	2.3856	-20.0172	2.9926	-26.9515	2.2284	-31.5065
2.0274	-16.7695	2.4082	-16.2918	1.6369	-9.22194	1.17562	-7.63224		1.92492	-11.4747	2.549	-16.3682	1.50868	-7.98156	1.1334	-6.7072		1.72112	-9.62421	2.4518	-20.4725	1.51874	-8.50022	1.04416	-12.7356		1.94496	-8.36482	2.387	-20.1182	3.011	-27.1894	2.2292	-31.558
2.03	-16.8068	2.415	-16.469	1.63916	-9.19841	1.17582	-7.67282		1.937	-11.5509	2.5548	-16.3966	1.51348	-8.0765	1.13542	-6.709		1.73284	-9.87427	2.4712	-20.072	1.51966	-8.51132	1.05314	-13.3401		1.94806	-8.37134	2.3876	-20.173	3.04	-26.8151	2.2306	-31.5947
2.0378	-16.9242	2.416	-16.4924	1.64302	-9.42729	1.17584	-7.67282		1.9386	-11.5677	2.559	-16.419	1.51804	-8.14944	1.1425	-6.7128		1.73744	-9.95126	2.4786	-19.8991	1.51972	-8.51194	1.0567	-13.572		1.95018	-8.37515	2.3946	-21.4747	3.0582	-26.0166	2.2328	-34.0731
2.0404	-16.9493	2.4232	-16.4021	1.64412	-8.27579	1.1759	-7.67356		1.94458	-11.5954	2.562	-16.4041	1.51924	-8.1682	1.14452	-6.7132		1.7488	-10.0674	2.4838	-19.7739	1.51988	-8.51333	1.0592	-13.7327		1.97062	-8.38046	2.4236	-23.6579	3.0582	-26.8909	2.237	-34.5391
2.041	-16.9568	2.4412	-16.9687	1.6456	-8.29789	1.17594	-7.67356		1.95206	-11.6792	2.563	-16.4086	1.52188	-8.20958	1.15414	-6.7106		1.75504	-10.0824	2.5256	-18.7083	1.52052	-8.51827	1.06402	-14.0307		1.97346	-8.3757	2.436	-23.7142	3.0836	-24.3363	2.2374	-34.5759
2.0492	-17.1646	2.4518	-17.1175	1.64668	-8.32927	1.18738	-7.7311		1.96392	-11.7882	2.579	-16.4864	1.5267	-8.28375	1.15636	-6.7701		1.77514	-10.0987	2.531	-18.5989	1.52122	-8.58939	1.06814	-16.3923		1.98862	-8.55154	2.4364	-23.4809	3.0892	-24.3363	2.2376	-34.592
2.0594	-17.3585	2.4712	-17.3966	1.64722	-8.33497	1.19292	-7.6197		1.96536	-11.7639	2.5964	-16.5739	1.53052	-8.34161	1.15716	-6.7868		1.78164	-10.0064	2.533	-18.553	1.5253	-8.60374	1.0746	-16.9534		1.99444	-8.61084	2.448	-23.7871	3.091	-23.7772	2.25	-33.3749
2.0616	-17.3976	2.4786	-17.506	1.64756	-8.33782	1.19322	-7.6138		1.9654	-11.7639	2.5996	-16.5903	1.53256	-8.34941	1.16116	-6.8706		1.8039	-9.76605	2.549	-18.8441	1.54028	-8.61716	1.08686	-17.7829		1.99476	-8.58527	2.474	-23.5309	3.1414	-21.2333	2.2512	-33.4396
2.0718	-17.5924	2.4838	-17.5821	1.64774	-8.33925	1.19334	-7.72077		1.97514	-11.8695	2.6026	-16.6247	1.53432	-8.36554	1.1625	-6.8982		1.8052	-9.75412	2.5548	-18.7753	1.54168	-8.61485	1.08772	-17.8363		1.9956	-8.60581	2.4824	-23.2267	3.1602	-20.4636	2.2536	-33.5601
2.0722	-17.5971	2.5256	-18.2096	1.65034	-8.36206	1.1943	-7.72003		1.97592	-11.8779	2.6048	-16.6434	1.53858	-8.40289	1.16498	-6.9498		1.80654	-9.74106	2.559	-18.7188	1.54232	-8.615	1.08898	-17.9156		1.99626	-8.62199	2.4954	-22.5892	3.179	-19.8303	2.2542	-33.5895
2.073	-17.598	2.531	-18.3024	1.6534	-8.38631	1.19766	-7.71782		1.99588	-12.0866	2.614	-16.7197	1.54246	-8.43515	1.16846	-7.0222		1.82632	-9.44649	2.562	-18.5177	1.5493	-8.62627	1.09148	-18.0671		1.99842	-8.67476	2.509	-21.783	3.1974	-19.3272	2.2544	-33.563
2.079	-17.9335	2.533	-18.3751	1.6638	-8.7478	1.20054	-7.7156		1.99698	-12.0975	2.6142	-16.6397	1.55226	-8.51546	1.17048	-7.0231		1.8553	-8.76115	2.563	-18.5089	1.5518	-8.62303	1.09212	-18.1061		2.0116	-8.98579	2.5116	-21.4788	3.2232	-18.9151	2.2634	-34.057
2.0864	-18.037	2.549	-18.7127	1.6657	-8.79414	1.20988	-7.65069		1.99714	-12.1009	2.619	-16.6861	1.55522	-8.42034	1.17116	-7.0297		1.85638	-8.7322	2.579	-18.3889	1.55846	-8.60606	1.09368	-18.3239		2.02	-9.1985	2.5138	-21.508	3.2332	-18.8045	2.2754	-34.445
2.0908	-18.0426	2.5548	-18.7645	1.66986	-8.84477	1.21162	-7.66323		1.99738	-12.1034	2.6212	-16.7085	1.55996	-8.43875	1.1728	-7.0455		1.86502	-8.49735	2.5964	-18.3131	1.5682	-8.52567	1.09494	-18.4004		2.0212	-9.22216	2.5306	-20.4666	3.2684	-18.7909	2.2834	-34.4509
2.0916	-18.0929	2.559	-18.8055	1.67542	-9.3239	1.21746	-7.67356		1.99776	-12.1076	2.6352	-16.8432	1.56568	-8.58033	1.18684	-7.0539		1.86536	-8.48747	2.5996	-18.306	1.56892	-8.5195	1.09796	-18.5735		2.0222	-9.23875	2.5436	-19.6793	3.2686	-18.7909	2.2878	-34.3995
2.092	-18.1013	2.562	-18.7996	1.68524	-9.4608	1.22022	-7.68462		1.9979	-12.1092	2.6452	-16.9913	1.56724	-8.58165	1.1893	-7.0241		1.86672	-8.44943	2.6026	-18.3483	1.57338	-8.47908	1.10992	-19.1173		2.0256	-9.29601	2.5628	-18.587	3.281	-18.6318	2.3022	-33.9496
2.1056	-18.4256	2.563	-18.8088	1.70292	-9.70678	1.2214	-8.23199		1.99808	-12.1335	2.6458	-16.9965	1.57032	-8.58331	1.18978	-7.0754		1.86804	-8.39799	2.6048	-18.3607	1.58044	-9.29386	1.11092	-19.0755		2.0274	-9.32878	2.5804	-17.7172	3.2978	-18.6591	2.3094	-33.6057
2.1106	-18.5421	2.579	-18.9442	1.7086	-9.78521	1.22182	-8.23716		1.99816	-12.1344	2.6466	-16.9845	1.5718	-8.58375	1.19352	-7.0844		1.8881	-7.96669	2.614	-18.4207	1.58104	-9.27689	1.116	-19.1044		2.0298	-9.36782	2.6004	-16.8778	3.3054	-18.5469	2.3144	-33.0691
2.1108	-18.6857	2.5964	-19.0829	1.7192	-9.93138	1.22226	-8.24822		1.9985	-12.1394	2.6478	-16.9958	1.57718	-8.58349	1.19418	-7.0858		1.89058	-7.9316	2.6142	-18.2866	1.5812	-9.27242	1.1257	-19.3972		2.0314	-9.41487	2.6054	-17.2837	3.3054	-18.5454	2.3284	-32.2518
2.1256	-18.6857	2.5996	-19.1071	1.7222	-9.97273	1.22274	-8.25781		1.99882	-12.0958	2.6488	-17.0055	1.58044	-8.62381	1.19758	-7.0925		1.8969	-7.85018	2.619	-18.3572	1.5885	-9.06305	1.13162	-14.7794		2.0328	-9.47539	2.624	-17.1649	3.3128	-17.9303	2.3634	-29.9204
2.1266	-18.6847	2.6026	-19.1506	1.72406	-10.0533	1.22322	-8.26814		1.99956	-12.1101	2.651	-17.0242	1.58158	-8.62285	1.19978	-7.0961		1.9075	-7.71084	2.6212	-18.403	1.59076	-8.99655	1.132	-14.7809		2.035	-9.56094	2.6308	-17.2235	3.3418	-18.0257	2.365	-30.0394
2.1296	-18.6288	2.6048	-19.1748	1.72996	-10.1018	1.22476	-8.29913		2.0028	-12.1688	2.6514	-17.0496	1.58178	-8.62259	1.20004	-7.1255		1.93086	-7.40513	2.6352	-18.7347	1.59366	-8.84396	1.1323	-14.7823		2.037	-9.63002	2.6416	-17.3445	3.3576	-17.9939	2.3654	-30.1424
2.1448	-18.6363	2.614	-19.1823	1.7423	-10.0825	1.22524	-8.30945		2.0188	-12.4295	2.653	-17.0691	1.5819	-8.6225	1.20676	-7.162		1.93632	-7.37288	2.6452	-18.9217	1.59874	-8.67394	1.13464	-14.7852		2.0446	-9.91807	2.6466	-17.4162	3.3578	-17.9939	2.3738	-29.8866
2.1454	-18.6363	2.6142	-19.1865	1.74556	-10.0997	1.22602	-8.32494		2.0226	-12.4865	2.6626	-17.1461	1.5855	-8.63793	1.2071	-7.1637		1.9379	-7.35494	2.6458	-18.9341	1.60182	-8.46288	1.13998	-14.7737		2.047	-10.0002	2.6492	-17.456	3.3744	-18.0833	2.3766	-29.8822
2.1468	-18.1544	2.619	-19.2433	1.74848	-10.1146	1.22704	-8.33822		2.0348	-12.6684	2.6886	-17.3884	1.58796	-8.61461	1.20926	-7.1519		1.93824	-7.35119	2.6466	-18.9464	1.60444	-8.32911	1.15628	-14.5775		2.0534	-10.2224	2.6678	-17.8066	3.3792	-18.0666	2.3822	-29.7513
2.1582	-18.0771	2.6212	-19.2692	1.74998	-10.074	1.22772	-8.36404		2.0354	-12.7874	2.6932	-17.4259	1.59926	-8.48539	1.21358	-7.1274		1.96612	-7.05457	2.6478	-18.9729	1.61428	-7.81025	1.16626	-14.6597		2.0582	-10.3765	2.6682	-17.9555	3.3798	-18.0576	2.3842	-31.5638
2.1602	-18.0631	2.6352	-19.423	1.7559	-10.0754	1.2279	-7.88749		2.0388	-12.826	2.6962	-17.5208	1.60078	-8.45269	1.21646	-7.1214		1.97302	-7.18755	2.6488	-18.9958	1.61508	-7.76736	1.16834	-14.6568		2.064	-10.4806	2.674	-18.1022	3.3802	-18.153	2.3958	-31.1655
2.1694	-18.0407	2.6452	-19.5885	1.75658	-10.0761	1.2317	-7.97823		2.0414	-12.8578	2.7164	-17.6764	1.6017	-8.4497	1.21936	-7.1528		1.97448	-7.18312	2.6508	-19.0417	1.61802	-7.4591	1.17066	-14.651		2.072	-10.422	2.6868	-18.5785	3.3938	-18.3985	2.41	-31.2434
2.1732	-18.0118	2.6458	-19.5943	1.774	-10.069	1.23358	-8.02249		2.042	-12.8687	2.7168	-17.6779	1.6025	-8.4469	1.2214	-7.1748		1.98034	-7.23741	2.6514	-19.0999	1.61896	-7.37918	1.1796	-14.6857		2.0762	-10.5989	2.687	-18.5828	3.4108	-18.6212	2.4224	-31.1361
2.1872	-17.8963	2.6466	-19.5776	1.7759	-10.0226	1.23762	-8.08593		2.052	-12.9853	2.7322	-17.7901	1.6047	-8.4384	1.222	-7.9044		1.9913	-7.29271	2.6526	-19.1458	1.6192	-7.72107	1.17978	-14.879		2.0776	-11.1661	2.6888	-18.6526	3.411	-18.6227	2.4244	-31.1714
2.19	-17.872	2.6478	-19.5893	1.77614	-10.0234	1.24544	-8.25855		2.0608	-13.1965	2.7322	-17.7976	1.60632	-8.43121	1.22322	-7.9397		1.99612	-7.44897	2.6612	-19.4422	1.6214	-7.40294	1.18026	-14.8617		2.0812	-11.2418	2.7038	-19.2368	3.4126	-18.6742	2.426	-31.2904
2.1904	-17.8683	2.6488	-19.5993	1.79892	-10.1061	1.24666	-8.27626		2.0708	-13.4346	2.7364	-17.8268	1.60656	-8.35266	1.22382	-7.9575		1.9972	-7.41058	2.6662	-19.6045	1.62576	-7.52359	1.18516	-14.6669		2.083	-11.2774	2.707	-19.4647	3.4142	-18.753	2.4296	-31.5036
2.1928	-17.8003	2.651	-19.6186	1.80448	-10.1225	1.24798	-8.29691		2.0784	-13.614	2.7702	-18.0474	1.60744	-8.33889	1.22468	-7.9818		1.999	-7.43534	2.689	-20.439	1.6263	-7.49829	1.19398	-14.2776		2.0852	-11.3159	2.7194	-20.158	3.4166	-18.8045	2.4498	-32.5943
2.1962	-17.7937	2.6514	-19.6495	1.80766	-10.0997	1.2489	-8.31093		2.079	-13.6291	2.772	-18.0579	1.61232	-8.24053	1.22552	-8.0062		1.99922	-7.43841	2.6906	-20.4902	1.6292	-7.35665	1.19462	-14.248		2.0856	-11.3239	2.7234	-20.0922	3.4192	-18.9197	2.4508	-32.5855
2.199	-17.8031	2.653	-19.6695	1.81276	-10.0504	1.24958	-8.32126		2.0824	-13.6676	2.7724	-18.0602	1.61412	-8.20914	1.2268	-8.0189		2.0042	-7.507	2.6942	-20.6137	1.62974	-7.32981	1.19616	-14.175		2.0994	-11.3624	2.7432	-20.8274	3.4196	-18.9515	2.4552	-32.9868
2.2304	-17.6996	2.6626	-19.7381	1.81464	-10.0291	1.25032	-8.33306		2.0852	-13.7205	2.7726	-18.0609	1.61458	-8.20134	1.2274	-7.9811		2.0066	-7.54231	2.6952	-20.6454	1.63074	-7.27966	1.19824	-14.0746		2.0996	-11.3625	2.758	-21.3872	3.4288	-19.447	2.4674	-34.029
2.2314	-17.7406	2.6886	-19.9394	1.81808	-10.0946	1.25312	-8.37658		2.0906	-13.8194	2.773	-18.0639	1.61994	-8.10648	1.2276	-7.992		2.016	-7.65497	2.6958	-20.7301	1.63166	-7.41759	1.1984	-14.2613		2.1	-11.3028	2.7606	-21.4788	3.4312	-19.7348	2.4744	-35.0771
2.2322	-17.7378	2.6932	-19.9612	1.82504	-10.1232	1.26198	-8.51453		2.093	-13.8596	2.7738	-17.9502	1.62188	-8.07142	1.2279	-8.0081		2.0208	-7.71038	2.7062	-21.1641	1.63868	-6.34901	1.19854	-14.4837		2.1132	-11.478	2.7648	-21.5892	3.433	-19.8651	2.483	-34.6905
2.2326	-17.7369	2.6962	-20.0564	1.83062	-10.1431	1.26336	-8.54183		2.1082	-14.1027	2.774	-17.9861	1.62212	-8.06712	1.22946	-7.4999		2.0256	-7.87334	2.7166	-21.6087	1.63912	-6.66931	1.20066	-14.4823		2.1134	-11.6593	2.7684	-21.6871	3.4358	-20.0833	2.4888	-34.4803
2.2332	-17.735	2.7164	-20.135	1.83686	-10.2116	1.27326	-8.6724		2.1126	-14.1639	2.7794	-18.0055	1.6247	-8.2194	1.23114	-7.5617		2.0294	-8.01075	2.7172	-21.6316	1.63916	-6.79443	1.20538	-14.4707		2.114	-11.6425	2.7744	-21.8538	3.4408	-20.5939	2.4964	-34.1275
2.2338	-17.7593	2.7168	-20.1358	1.84216	-10.2508	1.27946	-8.69675		2.1218	-14.298	2.8132	-18.1245	1.62524	-8.17022	1.2358	-7.739		2.0334	-8.15384	2.732	-22.2703	1.64412	-4.12159	1.20768	-14.4621		2.116	-11.5804	2.7836	-22.1059	3.4456	-17.053	2.5126	-34.4068
2.2348	-17.7593	2.7322	-20.1734	1.84906	-10.3007	1.28106	-8.71371		2.1276	-14.3651	2.8248	-18.126	1.62566	-8.1327	1.23634	-7.796		2.0364	-8.25888	2.7334	-22.3426	1.64512	-4.31136	1.21536	-14.4116		2.1204	-11.4311	2.7868	-22.1871	3.4484	-17.0636	2.517	-34.3216
2.2352	-17.7593	2.7322	-20.1826	1.8567	-10.3528	1.28244	-8.72847		2.1354	-13.8982	2.8288	-18.1252	1.63	-7.71706	1.23908	-7.8688		2.0402	-8.40094	2.7686	-23.9005	1.64658	-4.41288	1.21572	-14.4085		2.1218	-11.3878	2.79	-22.3371	3.4542	-17	2.5264	-34.4921
2.2372	-17.7108	2.7364	-20.1893	1.85726	-10.357	1.28318	-8.73658		2.1384	-13.8806	2.8664	-18.0781	1.63062	-7.65596	1.24028	-7.9003		2.0428	-8.51927	2.772	-24.031	1.64842	-4.54001	1.21576	-14.364		2.1304	-10.9483	2.7958	-22.5351	3.4624	-16.6788	2.5296	-34.5215
2.245	-17.7257	2.7702	-20.1918	1.85758	-10.3592	1.28408	-8.74543		2.1478	-13.8185	2.8726	-18.0646	1.63914	-8.31364	1.24078	-7.9136		2.0464	-8.62057	2.7724	-24.0522	1.65194	-4.77746	1.21754	-14.3441		2.1342	-10.358	2.8076	-23.16	3.4662	-16.4197	2.535	-34.8331
2.2462	-17.7276	2.772	-20.1893	1.86846	-10.4804	1.2884	-8.72183		2.1538	-13.7724	2.8754	-18.0587	1.63996	-8.34293	1.24264	-7.963		2.0474	-8.65043	2.773	-24.0734	1.65474	-4.96059	1.22034	-14.3096		2.1348	-10.4029	2.832	-24.2142	3.473	-16.1848	2.5568	-36.0018
2.2654	-17.7583	2.7724	-20.1885	1.8719	-10.4483	1.29248	-8.76461		2.1616	-13.7054	2.8786	-18.0504	1.64412	-6.87072	1.24688	-8.0759		2.0496	-8.71039	2.7738	-23.6923	1.65622	-5.05625	1.2214	-15.381		2.139	-10.2707	2.8572	-25.1038	3.4766	-16.5318	2.5612	-36.3017
2.2658	-17.7593	2.7726	-20.1885	1.873	-10.4904	1.29728	-8.81256		2.1618	-13.7028	2.8808	-17.9524	1.64614	-6.9334	1.24756	-8.0965		2.053	-8.82861	2.774	-23.9058	1.65728	-5.12414	1.2228	-15.3738		2.1416	-10.1837	2.8664	-25.4017	3.4786	-16.1333	2.5696	-37.2057
2.2672	-17.7611	2.773	-20.1876	1.87464	-10.4084	1.30792	-8.92396		2.1634	-13.6718	2.8868	-18.215	1.64686	-6.95523	1.2498	-8.1458		2.063	-9.17701	2.7794	-24.0963	1.65858	-5.26438	1.22436	-15.4041		2.1472	-9.98199	2.8834	-25.8287	3.482	-16.4394	2.571	-37.5982
2.2678	-17.7648	2.7738	-20.0598	1.88522	-10.4376	1.3146	-8.96453		2.1672	-13.6475	2.9348	-18.4259	1.65052	-7.06227	1.25492	-8.2916		2.0678	-9.34179	2.8132	-25.0878	1.66524	-5.50723	1.22476	-15.3983		2.1474	-9.97261	2.8882	-26.2496	3.485	-16.3651	2.5814	-38.9668
2.2706	-17.7723	2.774	-20.089	1.8905	-10.4512	1.31618	-8.97338		2.169	-13.6023	2.9462	-18.5082	1.6537	-7.14924	1.25584	-8.3177		2.0682	-9.35666	2.8248	-25.3648	1.6756	-6.21895	1.22508	-15.394		2.1588	-9.52734	2.8936	-26.36	3.4882	-16.2863	2.5904	-39.9487
2.296	-17.8376	2.7794	-20.069	1.89338	-10.4561	1.31776	-8.80297		2.1718	-13.5905	2.9646	-18.6234	1.65524	-7.18913	1.2576	-8.3679		2.0836	-9.87347	2.8288	-25.4372	1.67894	-6.38141	1.22668	-15.3608		2.1612	-9.48668	2.8992	-26.4475	3.505	-15.8015	2.5964	-41.1997
2.3092	-17.8972	2.8132	-19.9202	1.90274	-10.469	1.33288	-8.87674		2.1812	-13.5461	2.9722	-18.6645	1.65724	-7.10917	1.25824	-8.3336		2.0866	-9.96591	2.8664	-25.6365	1.6889	-6.89518	1.2279	-14.4133		2.1614	-9.47716	2.9026	-26.4871	3.513	-15.453	2.6022	-42.3331
2.3144	-17.914	2.8248	-19.8066	1.9029	-10.469	1.33856	-8.9033		2.1916	-13.4883	2.976	-18.6832	1.6598	-7.37323	1.2587	-8.3441		2.0866	-10.0419	2.8726	-25.5871	1.69084	-6.9876	1.2295	-14.4179		2.1646	-9.38291	2.9102	-26.9308	3.521	-15.1667	2.6204	-44.6998
2.3394	-17.9857	2.8288	-19.7656	1.91122	-10.4782	1.33966	-8.91289		2.1966	-13.4581	2.98	-18.7019	1.66218	-7.41917	1.25886	-8.3474		2.0868	-10.1659	2.8754	-25.5607	1.69292	-7.08665	1.23384	-14.3839		2.1682	-9.26894	2.9132	-27.0621	3.5326	-14.74	2.6532	-39.5386
2.3562	-18.0631	2.8664	-19.3495	1.91268	-10.479	1.3404	-8.89076		2.1984	-13.4354	2.9824	-18.7184	1.66878	-7.57399	1.25896	-8.3499		2.0868	-10.0725	2.8786	-25.453	1.69374	-7.08989	1.23418	-14.3772		2.1686	-9.25317	2.9318	-27.7183	3.5396	-14.5521	2.6542	-39.274
2.3772	-18.1535	2.8726	-19.2768	1.91682	-10.4433	1.35094	-8.88855		2.1992	-13.4262	2.9918	-18.7311	1.68418	-7.90976	1.26468	-8.4625		2.0868	-10.1322	2.8808	-25.7547	1.70154	-7.68235	1.23832	-14.3266		2.1784	-9.04835	2.9396	-27.9037	3.5474	-14.3407	2.6652	-36.5074
2.3826	-18.1554	2.8754	-19.2459	1.91992	-10.5068	1.3567	-8.88486		2.2002	-13.4019	3.01	-18.8373	1.68482	-7.9237	1.2725	-8.6371		2.0868	-10.0957	2.8866	-25.8394	1.7108	-8.06729	1.2399	-14.2905		2.1786	-9.04414	2.944	-27.987	3.5496	-25.1257	2.6702	-35.2668
2.3994	-18.2616	2.8786	-19.2074	1.92704	-10.5524	1.35736	-8.88486		2.2002	-13.4019	3.028	-18.9159	1.68492	-7.92571	1.27324	-8.6254		2.0868	-10.1872	2.9348	-25.6101	1.73166	-8.94687	1.24028	-14.2858		2.1816	-8.97682	2.9744	-28.0516	3.5508	-25.2166	2.6772	-33.9041
2.4	-18.2653	2.8808	-19.0737	1.93248	-10.5852	1.35792	-8.88929		2.2024	-13.386	3.0394	-18.9757	1.68562	-7.94141	1.27798	-8.72		2.0868	-10.4933	2.9464	-25.4619	1.73494	-9.0325	1.24718	-14.1903		2.187	-8.82286	2.9778	-28.1162	3.5614	-24.4636	2.6936	-31.0126
2.4006	-18.2681	2.8866	-19.2977	1.9456	-10.6544	1.36386	-8.85683		2.2178	-13.3223	3.0478	-19.0154	1.69908	-8.40587	1.28438	-8.8474		2.108	-10.665	2.9646	-25.0296	1.7429	-9.26948	1.2479	-14.1538		2.1914	-8.74834	2.9794	-28.2975	3.572	-23.6439	2.72	-27.2685
2.4284	-18.4172	2.935	-19.016	1.95346	-10.8084	1.3743	-8.79855		2.232	-13.2527	3.0774	-19.0917	1.7016	-8.48363	1.2851	-8.8616		2.1152	-10.6938	2.9722	-24.7914	1.75088	-9.50539	1.24974	-14.1303		2.1928	-8.73188	2.982	-28.2662	3.5746	-23.4576	2.7386	-25.3913
2.4456	-18.5002	2.9466	-18.9851	1.95492	-10.8155	1.37864	-8.76019		2.2328	-13.2762	3.0936	-19.1216	1.70462	-8.51484	1.28544	-8.8685		2.1192	-10.7028	2.976	-24.6591	1.75176	-9.34925	1.25036	-14.1222		2.1978	-8.66592	2.986	-28.8204	3.5834	-22.8091	2.7576	-23.6905
2.4518	-18.5272	2.9646	-18.9342	1.97716	-10.9239	1.38818	-8.80076		2.234	-13.2695	3.0954	-19.1231	1.7106	-8.62487	1.29218	-9.0019		2.1264	-10.7068	2.98	-24.5233	1.76148	-9.71367	1.25338	-14.0816		2.2038	-8.63274	2.9882	-28.8662	3.6016	-21.5379	2.7722	-22.6718
2.4554	-18.5552	2.9722	-18.9116	1.97808	-10.9424	1.39474	-10.918		2.2348	-13.2644	3.1026	-19.1268	1.7192	-8.77995	1.2984	-9.1238		2.1288	-10.7046	2.9824	-24.4333	1.76246	-9.62187	1.25526	-14.046		2.2086	-8.60853	2.9926	-28.9454	3.6022	-21.5045	2.8062	-21.1856
2.4742	-18.654	2.976	-18.8999	1.98498	-10.9602	1.39638	-10.9239		2.2356	-13.2594	3.1058	-19.1261	1.72212	-8.83255	1.305	-9.221		2.1292	-10.4884	2.9918	-24.2216	1.77718	-10.4035	1.26254	-13.9338		2.2262	-8.53944	3.0114	-28.787	3.6024	-21.5682	2.8086	-21.1195
2.4864	-18.7118	2.98	-18.8874	1.9939	-11.1848	1.39874	-10.9327		2.237	-13.2728	3.1438	-19.0617	1.73032	-8.73445	1.3182	-9.4151		2.1386	-10.4443	3.01	-23.7629	1.7856	-10.8387	1.26358	-13.9308		2.2338	-8.54828	3.0192	-28.7579	3.603	-21.5075	2.8152	-20.924
2.506	-18.7947	2.9824	-18.8857	2.0126	-11.2982	1.40016	-11.0419		2.2392	-13.2669	3.1534	-19.0191	1.73164	-8.79573	1.3225	-9.4386		2.1466	-10.3856	3.028	-23.2124	1.78656	-10.937	1.2721	-13.7497		2.238	-8.55114	3.021	-28.7433	3.6118	-20.6273	2.8192	-20.8299
2.5152	-18.8292	2.9918	-18.8188	2.0132	-11.3025	1.40172	-11.022		2.2398	-13.2653	3.1578	-19.052	1.73234	-8.80274	1.32592	-9.5668		2.1506	-10.3499	3.0394	-22.9054	1.79138	-11.024	1.27426	-13.7018		2.2406	-8.61818	3.0322	-28.5829	3.6166	-20.1894	2.8264	-20.6608
2.5436	-18.9187	3.01	-18.7971	2.0158	-10.9831	1.40174	-11.0212		2.2438	-13.2342	3.1648	-19.0206	1.74062	-8.92285	1.32594	-9.4798		2.1538	-10.3181	3.0478	-22.7273	1.79268	-10.9291	1.27634	-13.6189		2.2426	-8.64729	3.0348	-28.5308	3.6352	-18.947	2.837	-20.4653
2.5534	-18.942	3.028	-18.7737	2.0446	-11.4237	1.4048	-10.9814		2.2542	-13.22	3.1766	-18.972	1.75198	-9.05961	1.32862	-9.4919		2.1572	-10.2821	3.0774	-22.355	1.80368	-11.4323	1.2796	-13.5652		2.2498	-8.7531	3.0528	-28.0537	3.6356	-18.9348	2.844	-20.3918
2.578	-19.024	3.0394	-18.7779	2.0456	-11.4401	1.40482	-10.9807		2.2552	-13.2183	3.1928	-18.8949	1.76726	-9.24547	1.3301	-9.4985		2.1584	-10.313	3.0936	-22.258	1.82778	-12.4987	1.28508	-13.4525		2.2516	-8.78125	3.0884	-26.9933	3.6358	-18.9227	2.857	-21.4076
2.5872	-19.0948	3.0478	-18.7829	2.0586	-11.6447	1.4078	-10.9526		2.2656	-13.199	3.1966	-18.874	1.77982	-9.28229	1.33014	-9.4987		2.1596	-10.249	3.0954	-22.2509	1.828	-12.5087	1.29498	-13.25		2.26	-8.959	3.091	-27.0079	3.636	-19.3227	2.8586	-21.0181
2.5898	-19.1358	3.0774	-18.7804	2.0688	-11.8358	1.42184	-10.9128		2.2658	-13.1982	3.217	-18.7468	1.79162	-9.30596	1.34566	-9.5577		2.1632	-10.2791	3.1026	-22.2209	1.82822	-12.3729	1.3009	-13.1248		2.2628	-9.02102	3.094	-26.9746	3.6364	-19.2682	2.8782	-21.4135
2.5946	-19.1535	3.0936	-18.7946	2.093	-12.0868	1.42456	-10.9526		2.2672	-13.1957	3.2204	-18.7236	1.79704	-9.32612	1.35168	-9.5687		2.1722	-10.3478	3.1058	-22.2103	1.83088	-12.5579	1.30188	-13.1039		2.2676	-9.12914	3.0946	-26.9704	3.6364	-19.2576	2.902	-22.8703
2.652	-19.4387	3.0954	-18.7963	2.098	-13.0201	1.42554	-10.9659		2.2678	-13.2007	3.2318	-18.6406	1.80292	-9.23495	1.35348	-9.5713		2.1734	-10.3562	3.1438	-22.2015	1.83274	-12.6857	1.30632	-13.0078		2.276	-9.39189	3.101	-26.8933	3.6368	-18.9409	2.9154	-23.5465
2.6536	-19.4518	3.1026	-18.803	2.1034	-13.0579	1.43024	-10.946		2.2706	-13.199	3.2372	-18.6032	1.8086	-9.13062	1.3596	-9.577		2.1746	-10.3633	3.1534	-22.2685	1.83496	-13.0055	1.30758	-12.9606		2.2768	-9.41705	3.1016	-26.885	3.6374	-18.653	2.9194	-23.6567
2.6596	-19.4741	3.1058	-18.8055	2.1044	-13.0636	1.43444	-10.9873		2.296	-13.173	3.2398	-18.6137	1.8089	-9.21128	1.36156	-9.578		2.1842	-10.4383	3.1578	-22.4273	1.84382	-13.737	1.3122	-13.0762		2.2842	-9.656	3.107	-26.8725	3.6388	-17.85	2.925	-23.9419
2.6846	-19.5562	3.1438	-18.8581	2.1068	-13.0793	1.43574	-10.9991		2.3174	-13.1546	3.2546	-18.5217	1.81046	-9.2218	1.36214	-9.5781		2.1886	-10.4483	3.1648	-22.5808	1.8513	-14.3473	1.31596	-12.9144		2.2864	-9.72373	3.1306	-26.4308	3.645	-18.0697	2.9314	-24.3109
2.6874	-19.5636	3.1534	-18.8631	2.121	-13.2026	1.43856	-11.0235		2.3448	-13.1714	3.277	-18.3721	1.82112	-9.28667	1.36254	-9.5783		2.1914	-10.5224	3.1766	-22.9319	1.85288	-14.4731	1.32506	-12.6517		2.2868	-9.73828	3.1422	-26.3538	3.6632	-17.5666	2.9358	-20.827
2.7082	-19.613	3.1578	-18.9216	2.137	-13.0878	1.44162	-10.9482		2.352	-13.1714	3.29	-18.2808	1.82554	-9.30946	1.36812	-9.5778		2.1928	-10.5393	3.1928	-23.5794	1.85564	-14.6931	1.34868	-11.9349		2.317	-10.8489	3.144	-26.3433	3.6698	-17.7167	2.939	-21.0563
2.7244	-19.641	3.1648	-18.9266	2.14	-13.1762	1.4424	-10.9666		2.359	-13.1722	3.3018	-18.197	1.83022	-9.37171	1.37554	-9.5146		2.1978	-10.6038	3.1966	-23.7452	1.86226	-15.1816	1.34882	-11.9312		2.3432	-12.0595	3.1506	-26.3038	3.6734	-17.5424	2.943	-21.3385
2.731	-19.6307	3.1766	-18.9492	2.1442	-13.3081	1.45342	-11.202		2.3654	-13.1588	3.3068	-18.1402	1.83864	-9.4585	1.37938	-9.5333		2.205	-10.7062	3.217	-24.6838	1.86356	-15.2669	1.34922	-11.9191		2.3512	-12.4707	3.1554	-26.2808	3.6794	-17.4667	2.9446	-21.4458
2.7556	-19.6419	3.193	-18.9759	2.1448	-13.2761	1.4576	-11.2757		2.3736	-13.1781	3.3232	-18.0213	1.84544	-9.52337	1.37976	-9.5332		2.2126	-10.8409	3.2204	-24.8461	1.86724	-15.5443	1.34938	-11.9141		2.3534	-12.5827	3.162	-26.2517	3.6898	-17.2242	2.96	-22.5278
2.757	-19.695	3.1966	-18.9826	2.1462	-13.3131	1.45996	-11.3126		2.3832	-13.1982	3.3392	-17.8776	1.85244	-9.60841	1.39474	-12.376		2.2268	-11.0567	3.2318	-25.4142	1.88624	-16.8696	1.34996	-12.0108		2.357	-12.753	3.1704	-26.2267	3.7082	-17.5212	2.9792	-24.0257
2.7914	-19.7239	3.2174	-19.0169	2.1482	-13.368	1.46368	-11.2994		2.3858	-13.2032	3.3648	-17.74	1.86296	-9.72764	1.39758	-12.517		2.229	-11.1093	3.2372	-25.7953	1.89022	-17.1118	1.35066	-11.9939		2.3598	-12.8815	3.1834	-26.2454	3.7224	-17.7697	2.9908	-24.9209
2.8054	-19.7481	3.2204	-19.0219	2.1552	-13.3538	1.46496	-11.3399		2.3936	-13.2166	3.3782	-17.6899	1.8635	-9.49795	1.40206	-12.472		2.2308	-11.1343	3.2398	-25.9029	1.89242	-17.2399	1.35086	-11.989		2.3652	-13.1269	3.1884	-26.6267	3.752	-18.05	3.0006	-26.0646
2.8064	-19.7491	3.2324	-19.042	2.167	-13.6055	1.47136	-11.5443		2.3954	-13.2057	3.3896	-17.6473	1.87472	-9.62244	1.40234	-12.47		2.2356	-11.1994	3.2546	-26.988	1.89316	-17.2291	1.35292	-11.9395		2.3694	-13.3431	3.194	-26.6996	3.7778	-18.3121	3.0038	-26.338
2.8426	-19.791	3.2362	-19.0453	2.174	-13.7545	1.47774	-11.7523		2.4016	-13.2259	3.41	-17.574	1.8878	-9.75657	1.40234	-12.47		2.238	-11.2304	3.277	-28.6322	1.90392	-17.9851	1.3546	-11.8986		2.4002	-14.5071	3.1982	-26.9266	3.78	-18.5	3.0084	-26.7437
2.8456	-19.7985	3.238	-19.0946	2.1894	-14.2871	1.48252	-11.9109		2.4152	-13.2653	3.4188	-17.544	1.8894	-9.76885	1.40308	-12.493		2.2396	-11.3685	3.29	-29.5214	1.91124	-18.2566	1.37648	-11.4225		2.4026	-14.5751	3.2032	-27.035	3.7812	-18.5257	3.0142	-27.195
2.8502	-19.805	3.2534	-19.1239	2.1936	-14.3669	1.48428	-11.9699		2.4372	-13.3348	3.4444	-17.4603	1.89396	-9.80216	1.40938	-12.508		2.2434	-11.4559	3.3018	-30.206	1.9183	-18.323	1.37982	-11.3306		2.4126	-14.707	3.225	-28.135	3.7982	-18.8985	3.0338	-28.6562
2.8692	-19.8898	3.2782	-19.1698	2.2094	-14.6614	1.48844	-12.1101		2.4446	-13.3524	3.4642	-17.4767	1.8948	-9.8083	1.41342	-12.514		2.2458	-11.5116	3.3068	-30.6064	1.9204	-18.5112	1.37984	-11.342		2.4194	-14.722	3.2372	-28.6641	3.8002	-18.8363	3.0344	-28.7091
2.8768	-19.914	3.2944	-19.2007	2.2106	-14.7798	1.4921	-12.248		2.449	-13.3617	3.4692	-17.5022	1.9206	-9.97487	1.42264	-12.522		2.2508	-11.5786	3.3232	-30.6188	1.92974	-19.0157	1.39474	-17.1035		2.4204	-14.7179	3.2468	-29.2975	3.8176	-19.2682	3.0582	-31.6932
2.887	-19.9364	3.3096	-19.23	2.2146	-14.8803	1.4968	-12.3779		2.4518	-13.3675	3.4706	-17.5059	1.92158	-9.981	1.42796	-12.55		2.2548	-11.6706	3.3392	-31.1163	1.93494	-19.2502	1.39474	-17.1035		2.4398	-14.9505	3.2602	-30.2704	3.8398	-19.6318	3.0874	-33.8085
2.9012	-20.0305	3.3164	-19.2325	2.2306	-15.2047	1.49966	-12.4376		2.457	-13.3801	3.4724	-17.5074	1.9221	-9.98363	1.42918	-12.583		2.2612	-11.8091	3.3648	-30.6329	1.94346	-19.5526	1.3963	-16.952		2.453	-14.7138	3.267	-30.8016	3.8424	-19.6591	3.0936	-33.9849
2.9052	-19.9858	3.3242	-19.2484	2.2338	-15.3545	1.50566	-12.6073		2.473	-13.4279	3.482	-17.482	1.93842	-10.0073	1.42956	-12.593		2.2662	-11.917	3.3782	-29.9766	1.94812	-19.6683	1.40012	-16.978		2.4594	-14.45	3.2736	-31.3349	3.8558	-20.4712	3.1064	-34.1231
2.9104	-20.0333	3.3326	-19.2375	2.2346	-15.393	1.51398	-12.937		2.4878	-13.4648	3.4944	-17.4274	1.9406	-10.0055	1.4422	-12.919		2.2764	-12.1623	3.3896	-29.1421	1.9495	-19.5727	1.4026	-16.9578		2.466	-14.299	3.292	-33.3015	3.8718	-20.8075	3.1082	-34.2025
2.9166	-20.0921	3.3648	-19.347	2.2366	-15.4935	1.51648	-12.9983		2.5076	-13.5025	3.5042	-17.446	1.95112	-10.1064	1.44834	-12.827		2.2786	-12.2054	3.41	-27.2967	1.96786	-19.6313	1.41026	-16.8986		2.4682	-14.2365	3.3016	-34.2411	3.8744	-21.003	3.1238	-33.7615
2.9196	-20.1135	3.3782	-19.4088	2.2436	-15.845	1.51874	-13.0816		2.5152	-13.5142	3.5058	-17.449	1.96454	-10.2572	1.44934	-12.85		2.2876	-12.3792	3.4188	-26.4375	1.9961	-18.7102	1.41626	-16.8553		2.4696	-14.1127	3.3074	-35.0015	3.8862	-21.5288	3.1242	-32.4458
2.92	-20.1172	3.3896	-19.4631	2.2504	-16.1958	1.5237	-13.2705		2.5448	-13.5386	3.5218	-17.4805	1.97912	-10.4106	1.453	-13.028		2.3152	-12.7301	3.4444	-23.9022	1.99754	-18.6408	1.4234	-16.9318		2.4942	-13.3941	3.321	-36.7973	3.898	-22.1045	3.126	-32.5399
2.9304	-20.2151	3.41	-19.5575	2.2544	-16.7691	1.52662	-13.3834		2.5548	-13.5402	3.527	-17.4902	1.98062	-10.4255	1.45526	-13.127		2.344	-12.9413	3.4642	-22.3338	1.9976	-19.0774	1.42566	-16.8813		2.5086	-12.881	3.3266	-37.5619	3.9042	-22.3379	3.1416	-31.8828
2.9486	-20.3819	3.4188	-19.5977	2.2548	-16.6022	1.53738	-13.8179		2.578	-13.6174	3.5302	-17.4969	1.9892	-10.5096	1.45706	-13.141		2.3532	-12.947	3.4688	-21.9616	1.9988	-17.3016	1.43104	-16.7414		2.512	-12.755	3.3304	-37.9536	3.9114	-22.5818	3.1548	-31.0802
2.9492	-20.3875	3.4444	-19.713	2.2558	-16.7377	1.53792	-13.8407		2.5872	-13.6794	3.5404	-17.5164	1.99986	-10.6069	1.46244	-13.165		2.3544	-12.9424	3.4708	-21.861	2.0002	-17.3217	1.44032	-16.4456		2.5364	-12.2457	3.3392	-39.3994	3.9148	-22.8197	3.168	-30.3981
2.9556	-20.4472	3.4642	-19.8793	2.2636	-17.0671	1.5406	-14.0111		2.5898	-13.7062	3.552	-17.5523	2.0332	-10.784	1.46284	-13.166		2.3564	-12.9345	3.473	-21.6969	2.0028	-18.4803	1.44144	-16.3519		2.544	-12.1421	3.3618	-42.9451	3.922	-23.2469	3.1728	-30.135
2.9786	-20.6568	3.4688	-19.9445	2.2662	-17.1755	1.55012	-14.3424		2.5946	-13.7464	3.5536	-17.5725	2.0442	-11.0672	1.46304	-13.166		2.358	-12.9265	3.482	-20.9983	2.0032	-18.4618	1.4419	-16.3432		2.5446	-12.1384	3.3686	-43.8076	3.9346	-23.9424	3.1782	-29.9571
2.9828	-20.7286	3.4708	-19.9603	2.273	-13.0287	1.55128	-14.3866		2.652	-14.0574	3.5548	-17.577	2.0518	-11.2583	1.46332	-13.6		2.3644	-12.8482	3.4944	-20.0544	2.006	-18.3399	1.44542	-16.8207		2.5578	-12.053	3.3704	-43.9993	3.948	-24.5348	3.1784	-29.7822
2.9864	-20.7911	3.473	-19.9804	2.2768	-13.1156	1.55146	-14.394		2.6536	-14.06	3.5598	-17.5971	2.059	-11.3363	1.46384	-13.589		2.3718	-12.8425	3.5042	-19.4404	2.0066	-18.3106	1.44806	-16.7818		2.5658	-12.0095	3.3788	-44.6451	3.9792	-25.7469	3.1788	-29.7601
2.9898	-20.847	3.482	-20.0146	2.2846	-13.3024	1.56392	-14.8979		2.6596	-14.0885	3.5682	-17.6316	2.061	-11.3574	1.46538	-13.63		2.3836	-12.7778	3.5058	-19.3557	2.0068	-18.2998	1.45548	-17.0386		2.5878	-11.898	3.3808	-44.7784	3.9866	-25.9666	3.1828	-29.3603
2.9934	-20.8377	3.4944	-20.0581	2.2852	-13.3153	1.572	-15.8082		2.6846	-14.1907	3.5736	-17.6532	2.0748	-11.3372	1.46718	-13.677		2.399	-12.6006	3.5218	-18.5477	2.0126	-18.0283	1.46192	-17.2203		2.5924	-11.9267	3.3928	-44.6805	3.9962	-26.1515	3.1854	-29.2971
3.0032	-20.9486	3.5042	-20.1107	2.2948	-13.3809	1.57232	-15.8178		2.6874	-14.2008	3.5914	-17.7273	2.078	-11.4021	1.46872	-13.717		2.4062	-12.4882	3.527	-18.3042	2.0278	-16.7863	1.46424	-17.2751		2.5956	-11.9475	3.408	-43.0618	4.0186	-26.3697	3.1912	-28.9972
3.0118	-21.0427	3.5058	-20.1233	2.295	-13.3909	1.58642	-16.2633		2.7082	-14.2679	3.5922	-17.7026	2.0788	-11.4153	1.4719	-13.8		2.421	-12.361	3.5302	-18.1507	2.0484	-16.1352	1.47018	-17.4569		2.6002	-12.0398	3.4144	-42.5035	4.0438	-26.6621	3.1918	-28.9649
3.0164	-21.093	3.5218	-20.247	2.3006	-13.5634	1.58672	-16.2729		2.7244	-14.3089	3.5998	-17.7378	2.0806	-11.4529	1.47908	-13.981		2.4274	-12.2849	3.5404	-17.6956	2.0582	-15.7248	1.47126	-17.5189		2.6328	-12.6514	3.4196	-41.8868	4.0946	-26.553	3.198	-28.5944
3.0232	-21.1657	3.527	-20.2854	2.3038	-13.6703	1.58866	-16.3342		2.731	-14.3089	3.601	-17.7445	2.098	-12.6935	1.48066	-14.02		2.4452	-12.0283	3.5438	-17.5378	2.063	-15.859	1.47262	-17.5983		2.6432	-12.8705	3.4276	-40.7556	4.1016	-26.7303	3.2002	-28.4298
3.0322	-21.2617	3.5302	-20.3096	2.3124	-13.9534	1.59152	-16.0096		2.7556	-14.3584	3.6062	-17.7684	2.1046	-12.7311	1.48382	-14.097		2.4506	-11.9386	3.5556	-17.1111	2.0654	-15.7526	1.48276	-18.1825		2.6446	-12.9169	3.4348	-39.614	4.1602	-27.3075	3.2008	-28.3975
3.0364	-21.3419	3.5404	-20.3748	2.3148	-13.8286	1.59636	-16.0184		2.757	-14.4271	3.612	-17.7961	2.1086	-12.7364	1.48814	-14.201		2.4544	-11.8716	3.5648	-16.7972	2.0724	-15.4486	1.48712	-18.4307		2.654	-13.2044	3.4464	-37.5952	4.1616	-27.3515	3.2018	-28.3372
3.041	-21.3568	3.5438	-20.4007	2.3172	-13.875	1.59852	-16.0184		2.7914	-14.5495	3.6274	-17.8769	2.1126	-12.7723	1.49098	-14.37		2.4604	-11.8171	3.5698	-16.6478	2.0854	-14.8773	1.48818	-18.3268		2.677	-14.11	3.4484	-37.2661	4.1856	-28.1197	3.208	-28.0358
3.0474	-21.3782	3.5556	-20.4843	2.321	-13.952	1.60516	-16.0051		2.8074	-14.6283	3.6286	-17.8836	2.1286	-12.9021	1.49532	-14.762		2.4714	-11.7001	3.5712	-16.6091	2.093	-14.5476	1.48918	-18.3931		2.6774	-14.1277	3.449	-37.0473	4.1872	-28.1424	3.2142	-27.6257
3.0518	-21.4043	3.5648	-20.5486	2.3226	-13.9855	1.61004	-15.9823		2.8092	-14.6376	3.6472	-17.9786	2.1348	-13.0161	1.50218	-15.02		2.4792	-11.6444	3.572	-16.5825	2.098	-15.9485	1.49294	-18.7653		2.6842	-14.3929	3.4526	-36.5182	4.1882	-28.1409	3.2248	-27.12
3.0556	-21.4052	3.5698	-20.6155	2.3234	-14.0026	1.61504	-16.0206		2.827	-14.7155	3.653	-17.9928	2.1496	-13.3045	1.51358	-15.474		2.5048	-11.4071	3.575	-16.4791	2.1018	-15.8282	1.49816	-19.0351		2.6866	-14.4894	3.458	-36.1057	4.1894	-28.1772	3.2266	-27.0906
3.065	-21.3661	3.5712	-20.6247	2.3266	-14.1866	1.62514	-15.474		2.8462	-14.7901	3.662	-18.0467	2.1568	-13.4395	1.51556	-15.562		2.508	-11.4162	3.5994	-16.13	2.1086	-15.66	1.506	-19.9367		2.6878	-14.5316	3.4588	-35.9619	4.1894	-28.156	3.2282	-27.8874
3.0736	-21.3009	3.572	-20.6974	2.335	-14.0732	1.63054	-15.2047		2.8642	-14.8497	3.6738	-18.117	2.1726	-13.7262	1.5158	-15.572		2.523	-11.4571	3.6028	-16.1254	2.1296	-15.3109	1.50804	-20.1026		2.6902	-14.703	3.4918	-30.7849	4.2226	-29.1803	3.2284	-27.883
3.0744	-21.3009	3.575	-20.6113	2.3416	-13.9841	1.63984	-14.7584		2.878	-14.957	3.6814	-18.2142	2.1806	-13.8594	1.52456	-15.968		2.5428	-11.5252	3.6262	-15.9631	2.135	-15.2448	1.50884	-20.1704		2.7186	-15.9351	3.4956	-30.2558	4.2234	-29.2015	3.2306	-27.833
3.0744	-21.34	3.5994	-20.842	2.3424	-13.9734	1.64688	-14.4353		2.8932	-15.0693	3.686	-18.2584	2.1832	-13.9673	1.526	-16.034		2.5452	-11.5513	3.6264	-15.8579	2.1356	-15.216	1.51706	-20.8686		2.7344	-16.4206	3.5034	-29.185	4.2462	-29.6924	3.2334	-27.758
3.0746	-21.34	3.6028	-20.8862	2.3432	-14.0247	1.65182	-14.2162		2.897	-15.1087	3.6958	-18.31	2.1898	-14.2969	1.52622	-16.044		2.5468	-11.5718	3.63	-15.8486	2.1384	-15.1536	1.52188	-21.2942		2.7352	-16.4478	3.5322	-26.2225	4.2632	-29.9651	3.2366	-27.1965
3.0748	-21.34	3.6262	-21.0575	2.3494	-13.9513	1.66546	-13.9543		2.9064	-15.1883	3.7082	-18.4603	2.1928	-14.3679	1.53396	-16.471		2.5544	-11.6603	3.6302	-15.848	2.1496	-14.9467	1.52326	-21.4183		2.7362	-16.4764	3.5358	-25.8746	4.2682	-29.8515	3.237	-27.1891
3.0758	-21.34	3.6264	-21.0024	2.354	-13.8942	1.70588	-13.4166		2.9068	-15.1489	3.7138	-18.5636	2.1968	-14.4415	1.54168	-16.808		2.5728	-11.8863	3.6304	-15.9013	2.1572	-14.8332	1.52568	-21.6376		2.7444	-16.6654	3.5406	-25.6163	4.2778	-29.5591	3.2434	-27.0642
3.0766	-21.3409	3.63	-21.0241	2.3602	-13.8172	1.71128	-13.4158		2.908	-15.164	3.7226	-18.6361	2.2124	-14.8475	1.55042	-17.277		2.5752	-11.8398	3.6312	-15.9004	2.1708	-15.3431	1.53508	-22.5839		2.7518	-16.7647	3.5416	-25.1808	4.2976	-28.7575	3.2518	-26.9172
3.0778	-20.7575	3.6302	-21.0258	2.3652	-13.7559	1.71398	-13.4047		2.928	-15.413	3.727	-18.672	2.216	-15.014	1.55294	-17.416		2.586	-12.026	3.6326	-15.9853	2.1786	-15.7186	1.55358	-24.83		2.7614	-16.7579	3.548	-24.7371	4.3068	-28.2197	3.2528	-26.876
3.0814	-20.8311	3.6304	-21.0701	2.3686	-13.711	1.71668	-13.3929		2.9326	-15.4666	3.7294	-18.6945	2.2242	-15.4234	1.55524	-17.543		2.5966	-12.2111	3.633	-15.9865	2.1876	-15.623	1.55894	-25.4143		2.7762	-16.781	3.575	-22.9871	4.318	-27.5015	3.2534	-26.8672
3.0922	-21.2114	3.6312	-21.0751	2.3732	-18.1836	1.72414	-13.3568		2.9444	-15.6066	3.7344	-18.7259	2.2274	-15.5917	1.55678	-17.629		2.6204	-12.7653	3.6336	-15.9893	2.1908	-15.9408	1.55936	-25.4605		2.7836	-16.9048	3.5878	-22.2538	4.3194	-27.5469	3.2572	-26.8069
3.097	-21.2198	3.6326	-21.142	2.3756	-18.1209	1.72784	-13.3369		2.945	-15.6142	3.737	-18.7431	2.2306	-15.7513	1.5613	-17.729		2.6322	-13.0287	3.6616	-16.2039	2.1932	-16.1861	1.5605	-25.5845		2.7896	-16.5798	3.5902	-22.1184	4.3302	-27.4682	3.266	-26.6629
3.0978	-21.4211	3.633	-21.1444	2.3826	-17.9405	1.74344	-13.2395		2.9506	-15.6796	3.7562	-18.9263	2.236	-16.0389	1.56248	-17.803		2.6432	-13.257	3.6668	-16.2993	2.1938	-16.1799	1.56198	-25.749		2.8082	-16.3703	3.595	-21.8642	4.3436	-27.2788	3.2716	-26.5614
3.1158	-21.2207	3.6336	-21.1486	2.3842	-17.9027	1.77082	-13.2107		2.9716	-15.9168	3.7576	-18.9563	2.2438	-16.4509	1.56924	-18.237		2.6446	-13.3024	3.6782	-16.534	2.196	-16.3805	1.56714	-26.3736		2.8156	-16.2058	3.6162	-21.0622	4.364	-27.0575	3.2888	-26.1278
3.118	-21.2142	3.6616	-21.3241	2.39	-17.7558	1.77452	-13.2277		2.975	-15.9554	3.759	-18.9839	2.2498	-16.8656	1.57264	-18.46		2.654	-13.5386	3.686	-16.7055	2.2052	-17.2815	1.5679	-26.4602		2.8202	-16.0888	3.6244	-20.8324	4.3708	-26.903	3.3012	-25.8926
3.1208	-21.2058	3.6668	-21.3601	2.3944	-17.6446	1.77538	-13.2314		2.9842	-16.0794	3.7594	-18.9944	2.2582	-18.0456	1.57682	-18.855		2.677	-14.1212	3.6912	-16.7517	2.2152	-17.749	1.58128	-28.5029		2.8242	-15.98	3.627	-20.7628	4.3948	-26.5894	3.3088	-25.6456
3.1314	-21.1713	3.6782	-21.4361	2.4026	-17.4371	1.78396	-13.269		2.9884	-16.1431	3.784	-19.0744	2.2618	-18.1823	1.5814	-19.192		2.6774	-14.1314	3.6972	-16.9433	2.219	-18.0051	1.58704	-29.1477		2.825	-15.9378	3.6316	-20.6488	4.4078	-26.4333	3.3124	-25.6985
3.138	-21.1471	3.686	-21.4829	2.4034	-17.4222	1.80336	-13.3066		2.9894	-16.1582	3.7858	-19.0902	2.2634	-18.2402	1.58188	-19.227		2.6842	-14.2813	3.7018	-17.0994	2.2196	-18.0468	1.58898	-29.3598		2.8328	-15.7379	3.6342	-20.5251	4.4096	-26.4303	3.338	-24.1168
3.1472	-21.1107	3.6912	-21.4653	2.4034	-17.4229	1.80488	-13.3133		2.9988	-16.2781	3.7898	-19.1275	2.2634	-18.2411	1.5825	-19.51		2.6866	-14.3313	3.7152	-17.7185	2.2244	-18.3909	1.59836	-30.3105		2.8598	-14.8798	3.64	-20.4803	4.4844	-26.6242	3.3412	-23.7772
3.157	-21.0026	3.6972	-21.5172	2.4144	-17.1926	1.8139	-13.4674		3.007	-16.377	3.811	-19.3332	2.2634	-18.2437	1.59038	-19.504		2.6878	-14.3767	3.7174	-17.7979	2.2248	-18.4217	1.59856	-30.5269		2.8764	-14.2718	3.6478	-20.4322	4.4908	-27.0833	3.3602	-23.3951
3.161	-20.9607	3.7018	-21.5573	2.4154	-17.1712	1.82522	-13.5361		3.012	-16.4349	3.8118	-19.3325	2.2636	-18.6224	1.60032	-19.513		2.6902	-14.4426	3.7294	-18.269	2.2282	-19.5171	1.59898	-30.5658		2.8828	-14.027	3.669	-20.2166	4.511	-27.6212	3.3642	-23.2951
3.1664	-20.9029	3.7152	-21.7369	2.4222	-17.0229	1.82958	-13.5567		3.0184	-16.5095	3.8124	-19.3318	2.2636	-18.6277	1.60126	-19.511		2.7186	-14.9752	3.7344	-18.463	2.2284	-20.1111	1.60478	-29.7998		2.8832	-14.008	3.6792	-20.3418	4.5144	-27.7106	3.3648	-23.2716
3.1738	-20.9374	3.7174	-21.7445	2.43	-16.8475	1.83218	-13.3546		3.0234	-16.5648	3.8126	-19.3318	2.2646	-18.7461	1.6016	-19.51		2.7344	-15.0319	3.737	-18.5724	2.2324	-20.8671	1.61432	-30.6235		2.8886	-14.2378	3.6888	-20.4688	4.5144	-27.656	3.3778	-22.5498
3.1782	-20.9169	3.7294	-21.7979	2.4312	-16.8211	1.84746	-13.6032		3.0312	-16.6746	3.814	-19.3071	2.2662	-18.9433	1.60858	-19.475		2.7364	-15.0251	3.7562	-19.4969	2.239	-22.1986	1.62168	-31.241		2.8996	-14.125	3.6892	-20.4757	4.5154	-27.703	3.389	-25.4692
3.181	-20.901	3.7344	-21.8105	2.432	-16.8061	1.85486	-13.7234		3.0338	-16.7073	3.8352	-19.4821	2.2694	-12.3656	1.61134	-19.453		2.7388	-15.0206	3.7576	-19.6098	2.2448	-23.4715	1.63098	-30.9178		2.916	-13.955	3.6998	-20.6265	4.5172	-27.603	3.3904	-25.4398
3.186	-20.8721	3.737	-21.8172	2.432	-16.8033	1.85858	-13.7832		3.0394	-16.7744	3.8484	-19.5838	2.2768	-12.6409	1.62152	-19.051		2.7522	-14.915	3.759	-19.7121	2.2454	-23.5733	1.63342	-30.7966		2.9222	-13.9291	3.7092	-20.8476	4.5234	-27.8575	3.3976	-25.2928
3.1932	-20.8293	3.7562	-21.9383	2.4498	-16.2899	1.87136	-13.9861		3.041	-16.7937	3.8496	-19.5779	2.2772	-12.6575	1.62686	-18.759		2.7742	-14.4744	3.7594	-19.7492	2.2456	-23.4422	1.64696	-29.9022		2.9234	-13.9359	3.7098	-20.8684	4.5354	-28.5394	3.424	-24.5181
3.1938	-20.8246	3.7576	-21.9651	2.452	-16.2343	1.87838	-14.1026		3.051	-16.906	3.85	-19.5816	2.279	-12.7706	1.63694	-18.062		2.7762	-14.4323	3.784	-20.7389	2.2458	-23.4962	1.6517	-29.5185		2.924	-13.9019	3.7122	-20.9226	4.619	-32.9378	3.4244	-24.8165
3.1942	-20.8218	3.759	-21.9893	2.4554	-16.5594	1.88376	-14.2081		3.0524	-16.9311	3.8522	-19.6018	2.295	-13.1371	1.63924	-17.904		2.7836	-14.3835	3.7858	-20.8307	2.2528	-24.8801	1.65824	-28.9515		2.9338	-13.9958	3.7158	-21.0372	4.6216	-33.0197	3.4244	-24.8062
3.1948	-20.8237	3.7594	-21.9977	2.4578	-16.1594	1.89148	-14.3601		3.0566	-16.9345	3.8806	-19.8621	2.2976	-13.2142	1.65168	-17.069		2.7874	-14.1405	3.7898	-21.0494	2.2536	-25.076	1.6597	-28.8693		2.9344	-14.0012	3.7172	-21.0434	4.6258	-33.0045	3.4244	-24.6534
3.199	-20.8321	3.784	-22.4456	2.4702	-16.4432	1.8984	-14.4965		3.0566	-16.9345	3.8908	-19.9631	2.3076	-13.4991	1.65176	-17.138		2.8076	-13.7464	3.811	-22.2738	2.256	-25.5836	1.66392	-28.7222		2.95	-14.1454	3.7264	-21.0059	4.6352	-33.406	3.4244	-24.6563
3.2232	-20.8777	3.7858	-21.9375	2.4872	-16.3912	1.90178	-14.5622		3.0566	-16.932	3.9124	-20.1157	2.3106	-13.5868	1.6666	-16.098		2.8178	-13.4977	3.8118	-22.3003	2.2606	-26.6451	1.66692	-28.4683		2.9612	-14.2446	3.7332	-21.2247	4.6462	-33.7424	3.447	-25.0753
3.2236	-20.8787	3.7898	-21.9559	2.492	-16.3755	1.91452	-14.8093		3.0568	-16.932	3.9216	-20.2219	2.3106	-13.3755	1.67822	-15.89		2.8236	-13.3524	3.8124	-22.3144	2.2656	-27.8146	1.67034	-27.6258		2.9688	-14.3045	3.7542	-21.3872	4.7018	-33.7151	3.4512	-25.3252
3.2242	-20.8796	3.811	-22.0261	2.5086	-16.3206	1.91578	-14.7953		3.0604	-16.9236	3.9516	-20.548	2.3114	-13.4053	1.69614	-15.496		2.8276	-13.2422	3.8126	-22.2685	2.2662	-27.9489	1.68278	-26.1327		2.9698	-14.3358	3.7554	-21.4497	4.7086	-33.5121	3.4628	-25.7867
3.2382	-20.8992	3.8118	-22.0194	2.5088	-16.3199	1.92474	-14.9126		3.068	-16.9035	3.9618	-20.649	2.313	-13.4588	1.69766	-15.435		2.8324	-13.0946	3.814	-22.3532	2.271	-14.7622	1.71172	-23.6658		2.9772	-14.4323	3.7594	-21.6351	4.7132	-33.4742	3.4662	-25.9234
3.2384	-20.9001	3.8124	-22.0152	2.5088	-16.3199	1.93672	-15.0956		3.068	-16.9102	3.9678	-20.7066	2.3168	-13.6026	1.70592	-15.329		2.8812	-11.8613	3.8352	-23.5088	2.2816	-15.8729	1.71418	-23.4625		2.9846	-14.5316	3.7658	-22.408	4.7444	-32.753	3.468	-26.1733
3.2424	-20.9858	3.8126	-22.0135	2.5156	-16.297	1.93938	-13.2129		3.0682	-16.9102	4.0044	-21.0043	2.322	-13.6403	1.72022	-15.129		2.8846	-11.775	3.8484	-24.1016	2.2902	-16.8048	1.73636	-21.7486		2.9942	-14.7329	3.7718	-22.633	4.7614	-32.9591	3.4708	-26.4791
3.2514	-20.9448	3.814	-21.9843	2.5532	-16.1744	1.94716	-13.3052		3.0798	-16.9102	4.015	-21.0716	2.3268	-13.8182	1.72944	-14.992		2.8874	-11.7012	3.8496	-24.114	2.2924	-17.0594	1.74886	-20.9696		2.9944	-14.7261	3.7914	-23.3142	4.8016	-33.3151	3.476	-26.4071
3.2596	-20.983	3.8352	-21.996	2.5602	-16.3505	1.9477	-13.3118		3.0846	-16.906	4.0166	-21.0851	2.3304	-13.9489	1.73026	-14.979		2.8884	-11.6751	3.85	-24.1316	2.2936	-17.1905	1.75436	-20.6162		2.9978	-14.7941	3.793	-23.3621	4.8248	-33.9969	3.4888	-27.6669
3.268	-21.0436	3.8484	-21.9893	2.5604	-16.3498	1.94792	-13.3148		3.0904	-16.8993	4.0258	-21.0978	2.3348	-13.8621	1.75582	-14.551		2.8914	-11.7149	3.8522	-24.2216	2.3034	-18.3569	1.75606	-20.3738		3.0038	-14.9042	3.7936	-23.4663	4.8358	-34.0348	3.4936	-27.8624
3.2906	-21.1937	3.8496	-21.9801	2.5612	-16.3477	1.95734	-13.4276		3.1022	-16.8414	4.0686	-21.382	2.3388	-13.7805	1.76264	-14.485		2.892	-11.8386	3.8806	-25.0102	2.3044	-18.2088	1.75706	-20.3291		3.0084	-14.9818	3.799	-23.6642	4.8432	-34.0697	3.508	-29.0252
3.2984	-21.2449	3.85	-21.9801	2.5706	-16.3505	1.96152	-13.4763		3.1068	-16.8515	4.0956	-21.4875	2.3408	-13.7376	1.7898	-14.365		2.902	-11.7535	3.8908	-24.9026	2.306	-18.2026	1.76242	-19.8992		3.0116	-15.0362	3.8164	-24.2705	4.8518	-34.4075	3.5142	-29.5
3.31	-21.3186	3.8522	-21.9834	2.579	-16.3598	1.97196	-13.5803		3.1092	-16.8373	4.0962	-21.489	2.3422	-13.7104	1.8086	-14.423		2.918	-11.6274	3.9124	-24.6556	2.3076	-18.3276	1.79086	-18.9659		3.0218	-15.1749	3.8264	-24.9517	4.8662	-34.8742	3.5156	-29.7043
3.333	-21.4388	3.8806	-22.0018	2.5946	-16.2229	1.98026	-13.6939		3.1154	-16.7979	4.11	-21.5159	2.3458	-13.7507	1.82178	-14.456		2.9196	-11.6047	3.9216	-24.7368	2.3082	-18.3739	1.81092	-18.7033		3.0236	-15.1939	3.8716	-27.0767	4.8806	-35.3424	3.5274	-30.9729
3.3362	-21.4528	3.8908	-22.0085	2.6368	-16.3698	1.9843	-13.7478		3.117	-16.7861	4.1166	-21.5226	2.3516	-13.642	1.82974	-14.472		2.9272	-11.6274	3.9516	-24.4298	2.313	-18.7581	1.82808	-18.7711		3.03	-15.3068	3.8718	-27.0829	4.9076	-35.6545	3.5288	-30.9229
3.362	-21.5954	3.9124	-22.0286	2.6672	-16.4903	1.9855	-13.6504		3.1186	-16.6553	4.1252	-21.5256	2.3544	-13.5877	1.83214	-14.477		2.9336	-11.649	3.9618	-24.1651	2.3178	-19.1175	1.83624	-18.8288		3.0318	-15.3354	3.879	-27.3308	4.928	-35.8621	3.5294	-30.9817
3.3764	-21.6681	3.9216	-21.9776	2.679	-16.4995	1.99254	-13.7264		3.1238	-16.6503	4.1702	-21.4284	2.3602	-13.4746	1.83508	-14.469		2.9468	-11.7012	3.9678	-23.9781	2.3196	-19.2564	1.84962	-18.9558		3.0326	-15.3367	3.8836	-27.51	4.9614	-35.9712	3.5302	-31.1816
3.3766	-21.669	3.9516	-21.9951	2.6862	-16.5052	1.99686	-13.7352		3.1334	-16.631	4.1924	-21.4291	2.3648	-13.3825	1.8429	-14.663		2.9676	-11.8023	4.0044	-22.5261	2.3198	-19.2718	1.87116	-19.7117		3.0442	-15.4618	3.8924	-27.7641	4.9802	-36.0878	3.5366	-31.8373
3.3768	-21.669	3.9618	-21.996	2.7016	-16.5181	1.99774	-13.736		3.1448	-16.5916	4.1978	-21.4127	2.3672	-13.3317	1.8489	-14.741		2.972	-11.8261	4.015	-22.0392	2.3234	-19.6406	1.8902	-20.4835		3.0522	-15.5013	3.8966	-28.2995	4.986	-36.1924	3.56	-34.5274
3.3768	-21.7547	3.9678	-21.9951	2.7052	-16.5209	2.001	-13.7375		3.146	-16.5866	4.2108	-21.3917	2.3708	-13.2195	1.87738	-15.127		2.9762	-11.9159	4.0166	-21.9527	2.3334	-20.7638	1.89716	-20.8023		3.054	-15.4877	3.9166	-29.2599	5.0022	-35.9166	3.5646	-35.1036
3.3772	-21.7575	4.0044	-21.9701	2.7594	-16.5623	2.005	-13.7382		3.1466	-16.4399	4.226	-21.3588	2.3732	-19.0757	1.88276	-15.196		2.9782	-11.9215	4.0258	-21.2435	2.335	-20.8008	1.90598	-21.6549		3.0616	-15.436	3.925	-29.4391	5.0292	-34.8257	3.5808	-37.066
3.3854	-21.7939	4.015	-21.9575	2.775	-16.6999	2.0138	-13.7352		3.157	-16.3561	4.237	-21.3312	2.3754	-18.9775	1.89134	-15.396		2.981	-11.9329	4.0686	-20.6172	2.3362	-20.8317	1.906	-21.5712		3.0768	-15.2701	3.9346	-29.887	5.044	-33.8969	3.5924	-37.9481
3.3898	-21.8023	4.0166	-21.9559	2.7772	-16.9081	2.0166	-13.733		3.1618	-16.32	4.2472	-21.3012	2.381	-18.7294	1.8985	-15.563		2.9872	-12.0487	4.0956	-20.6137	2.3402	-21.3439	1.91434	-22.2449		3.0782	-15.2456	3.9652	-30.4579	5.0622	-33.1681	3.6032	-38.0745
3.3968	-21.8405	4.0258	-21.9333	2.8154	-17.0243	2.0196	-13.778		3.164	-16.3066	4.258	-21.2646	2.3826	-18.6575	1.90158	-15.635		2.9944	-12.1873	4.0962	-20.6154	2.3436	-21.492	1.9168	-22.4526		3.0792	-15.2279	3.9664	-30.5599	5.089	-31.7894	3.6044	-38.2376
3.4262	-21.9896	4.0686	-21.9701	2.8176	-16.9666	2.0204	-13.8946		3.1654	-16.2982	4.2688	-21.2249	2.3864	-18.4909	1.9133	-15.886		3.0044	-12.3803	4.11	-20.6525	2.3472	-21.6386	1.92154	-22.8681		3.0832	-15.1232	3.9712	-30.5391	5.1138	-31.1106	3.6198	-40.35
3.4394	-22.0474	4.0956	-21.9876	2.8194	-16.9687	2.0228	-13.8783		3.179	-16.2161	4.3024	-21.2152	2.3946	-18.1262	1.91518	-15.944		3.0154	-12.6017	4.1166	-20.6807	2.35	-21.7435	1.9255	-23.2288		3.0868	-15.0919	3.9726	-30.5766	5.1288	-30.5954	3.6524	-44.81
3.4402	-22.0511	4.0962	-21.9876	2.8216	-16.5965	2.0274	-13.8459		3.1834	-16.2068	4.304	-21.213	2.3986	-17.957	1.9166	-16.011		3.022	-12.7426	4.1252	-20.7266	2.3584	-22.0135	1.93672	-24.1621		3.0888	-15.0688	3.9782	-30.6058	5.147	-29.6333	3.6758	-45.1849
3.4804	-22.2478	4.11	-21.9951	2.824	-16.963	2.0324	-13.8105		3.1838	-16.2052	4.3146	-21.195	2.4108	-17.5327	1.92548	-16.193		3.0258	-12.8107	4.1702	-21.1094	2.3632	-22.14	1.93874	-18.4292		3.107	-14.8838	3.9926	-30.4641	5.1606	-29.5409	3.6918	-42.5036
3.4922	-22.2944	4.1166	-21.9985	2.839	-17.0414	2.0328	-13.8075		3.184	-16.2035	4.3222	-21.1823	2.4128	-17.4635	1.93672	-16.383		3.0288	-12.8686	4.1924	-21.7904	2.369	-22.2094	1.93902	-18.4465		3.109	-14.8186	3.9996	-30.287	5.1672	-29.5045	3.712	-38.2729
3.5082	-22.3503	4.1252	-22.0027	2.8484	-17.0885	2.0368	-13.778		3.187	-16.1876	4.3228	-21.1928	2.414	-17.4266	1.93892	-13.773		3.034	-12.9651	4.1978	-22.0004	2.3732	-22.2696	1.94396	-18.7105		3.1134	-14.7818	4.0012	-30.2412	5.194	-29.9909	3.7494	-33.4895
3.5266	-22.4044	4.1702	-22.0219	2.8576	-17.1327	2.0436	-13.7861		3.1886	-16.18	4.3234	-21.1928	2.417	-17.3188	1.939	-13.768		3.0376	-13.0469	4.2108	-22.6126	2.3754	-28.1525	1.94818	-18.999		3.1184	-14.7315	4.0126	-29.8016	5.2138	-30.5954	3.7572	-32.709
3.567	-22.4715	4.1924	-22.1314	2.8724	-17.2018	2.048	-13.7736		3.1982	-16.17	4.342	-21.1816	2.4344	-16.8594	1.94486	-13.827		3.0458	-13.24	4.226	-23.3677	2.3844	-28.8113	1.94966	-19.1		3.1206	-14.7057	4.0152	-29.6537	5.235	-31.2545	3.812	-28.8708
3.5748	-22.5758	4.1978	-22.1422	2.8804	-17.2375	2.0546	-14.6374		3.2058	-16.1591	4.3628	-21.2451	2.4378	-16.7569	1.95304	-13.904		3.06	-13.5602	4.237	-23.8846	2.3856	-28.8884	1.95792	-19.6727		3.1268	-14.1413	4.0154	-29.7579	5.2398	-31.4485	3.8152	-28.762
3.5882	-22.601	4.2108	-22.1857	2.8856	-17.589	2.063	-14.6869		3.218	-16.1373	4.3924	-21.3648	2.448	-16.5508	1.9564	-13.935		3.0656	-13.6045	4.2472	-24.3416	2.3924	-29.2942	1.96268	-20.0074		3.1298	-14.095	4.0192	-29.6266	5.265	-32.7848	3.8212	-28.7576
3.599	-22.6066	4.226	-22.2341	2.921	-17.9883	2.0698	-14.5924		3.2224	-16.1314	4.3986	-21.3895	2.455	-16.4491	1.95706	-13.941		3.0696	-13.6329	4.258	-24.8038	2.3956	-29.4531	1.97244	-20.6451		3.133	-14.0406	4.034	-28.9474	5.3028	-27.4318	3.8344	-28.4915
3.606	-22.628	4.237	-22.2801	2.9314	-18.1979	2.0718	-14.5821		3.2258	-16.144	4.4114	-21.4396	2.4608	-16.3676	1.9621	-13.985		3.0724	-13.651	4.2688	-25.2237	2.404	-29.7879	1.98014	-21.1903		3.137	-13.9713	4.0594	-28.112	5.3154	-27.7424	3.8404	-28.4283
3.6306	-22.7194	4.2472	-22.3219	2.9392	-18.3997	2.0722	-14.5681		3.2296	-16.1406	4.4166	-21.4613	2.4638	-16.3825	1.974	-14.065		3.074	-13.6601	4.3024	-26.6986	2.4044	-30.1042	1.98516	-21.538		3.1402	-13.9128	4.0656	-27.9641	5.3206	-27.5939	3.845	-28.2931
3.6488	-22.7753	4.258	-22.3678	2.9474	-18.6207	2.0764	-14.5511		3.2388	-16.1297	4.4482	-21.5982	2.469	-16.3334	1.97464	-14.069		3.0768	-13.676	4.304	-26.7498	2.405	-30.2014	1.98798	-21.7861		3.142	-13.9427	4.0892	-26.7871	5.338	-28.0469	3.8538	-28.324
3.6688	-22.8228	4.2688	-22.4146	2.9512	-18.7219	2.0832	-14.5201		3.2456	-16.0987	4.466	-21.8271	2.4762	-16.2633	1.97856	-14.094		3.0828	-13.7044	4.3146	-27.055	2.4306	-30.4359	1.99416	-22.1352		3.154	-13.6694	4.0902	-26.7371	5.3526	-28.5788	3.8794	-28.5915
3.6758	-22.8359	4.3024	-22.6745	2.9568	-18.8674	2.0836	-14.5187		3.258	-16.1105	4.4686	-21.7553	2.4832	-16.1932	1.98142	-14.112		3.0896	-13.7442	4.3222	-27.2014	2.4492	-29.4285	1.99532	-22.2651		3.1558	-13.6258	4.0904	-26.7246	5.3566	-28.0363	3.911	-30.2717
3.6982	-22.8387	4.304	-22.6837	2.9626	-19.1448	2.0846	-14.5135		3.2642	-16.0996	4.4702	-21.7643	2.4952	-16.1178	1.98572	-14.157		3.0938	-13.793	4.3228	-27.3708	2.4496	-29.4053	1.99878	-22.4757		3.1572	-13.5841	4.1094	-25.9454	5.3588	-28.0818	3.9242	-31.264
3.7104	-22.8536	4.3146	-22.7539	2.973	-19.3109	2.0894	-14.6293		3.2706	-16.123	4.474	-21.7934	2.496	-16.1143	1.98668	-14.168		3.0966	-13.8237	4.3234	-27.3884	2.4598	-28.5861	2.0116	-23.2446		3.1604	-13.5086	4.1234	-25.4704	5.362	-28.1424	3.9252	-26.5835
3.7282	-22.8899	4.3222	-22.8032	2.9848	-19.4014	2.0898	-14.6286		3.2878	-16.1876	4.4784	-21.8929	2.506	-16.0529	1.9898	-14.402		3.1056	-13.8793	4.342	-27.7095	2.4712	-27.577	2.014	-23.3817		3.1632	-13.4435	4.135	-25.0496	5.3726	-28.956	3.9256	-26.6011
3.7368	-22.9402	4.3228	-22.8166	2.996	-19.4891	2.0906	-14.6271		3.3178	-16.2773	4.481	-22.1659	2.5312	-15.8775	1.9911	-14.425		3.1138	-13.9202	4.3628	-27.7131	2.4784	-26.9182	2.0154	-23.4639		3.1636	-13.4371	4.1512	-25.1788	5.377	-29.0288	3.9282	-26.707
3.7476	-23.0018	4.3234	-22.8216	3.0132	-19.5989	2.0906	-14.6264		3.3218	-16.2865	4.506	-22.2953	2.5504	-15.7487	1.9984	-14.545		3.1264	-13.9656	4.3924	-27.5402	2.4802	-26.7516	2.0192	-23.637		3.168	-13.2479	4.1514	-25.1767	5.3978	-29.4272	3.9314	-26.9804
3.7634	-23.0828	4.342	-22.962	3.0156	-19.6111	2.0982	-14.6094		3.3326	-16.3091	4.5102	-22.3178	2.562	-15.8434	2.004	-14.631		3.1296	-13.9724	4.3986	-27.3937	2.493	-26.1514	2.02	-23.6846		3.1742	-13.1987	4.1514	-25.1767	5.3978	-29.4288	3.9476	-27.8536
3.7728	-23.1267	4.3628	-23.2043	3.0266	-19.671	2.0998	-14.5976		3.3472	-16.3326	4.5248	-22.3956	2.5694	-15.8854	2.0098	-14.665		3.13	-13.9293	4.4114	-27.0091	2.4974	-26.4986	2.0218	-23.7308		3.175	-13.1932	4.1792	-24.9892	5.398	-29.4469	3.9662	-28.8443
3.7858	-23.0381	4.3924	-23.5637	3.0774	-19.5761	2.1078	-14.5172		3.3484	-16.3343	4.537	-22.4636	2.572	-15.6636	2.0108	-14.671		3.13	-13.9304	4.4166	-26.8221	2.5024	-26.1391	2.0276	-23.862		3.1786	-13.1641	4.183	-24.9663	5.403	-29.3681	3.9792	-29.2824
3.791	-23.0381	4.3986	-23.6397	3.0776	-19.5754	2.1078	-14.5165		3.3512	-16.3586	4.5438	-22.5033	2.5758	-15.7276	2.0112	-14.64		3.131	-13.9304	4.4482	-25.4354	2.513	-25.417	2.032	-23.9587		3.1788	-13.163	4.1886	-24.935	5.4074	-29.3288	3.9812	-29.3089
3.7944	-23.0325	4.4114	-23.7976	3.0808	-19.5676	2.1084	-14.5091		3.3612	-16.3837	4.5468	-22.5227	2.5786	-15.775	2.0132	-14.643		3.1356	-13.9281	4.466	-25.0984	2.5236	-24.678	2.0322	-23.963		3.1808	-13.1485	4.2008	-25.3163	5.4136	-29.1075	3.9896	-29.6587
3.7988	-23.0381	4.4166	-23.8637	3.0922	-19.4079	2.1196	-13.0772		3.362	-16.3854	4.557	-22.5886	2.5854	-15.7189	2.0144	-14.644		3.1386	-13.8986	4.4684	-24.7456	2.5276	-24.5561	2.036	-24.0323		3.1826	-13.1331	4.2084	-25.335	5.4148	-29.1227	3.991	-29.7984
3.8154	-23.0241	4.4482	-24.2748	3.0926	-19.4072	2.1284	-13.0374		3.387	-16.4458	4.5712	-22.6806	2.5972	-15.8083	2.0208	-14.649		3.148	-13.8078	4.4704	-24.6856	2.5288	-24.479	2.0404	-24.315		3.193	-13.0779	4.2252	-25.4683	5.4186	-29.1606	4.0024	-30.2599
3.819	-23.0316	4.466	-24.635	3.1002	-19.3972	2.1342	-13.0101		3.3902	-16.4257	4.5766	-22.7172	2.6052	-16.1485	2.0226	-14.662		3.1556	-13.8373	4.4744	-24.5744	2.531	-24.408	2.0424	-24.4218		3.204	-13.1456	4.2378	-26.0246	5.4256	-29.2136	4.006	-30.4613
3.84	-23.0698	4.4686	-24.589	3.1054	-19.2253	2.1354	-13.0042		3.3914	-16.4298	4.583	-22.7591	2.6186	-16.2142	2.027	-14.66		3.1558	-13.7623	4.478	-24.6062	2.5374	-23.4422	2.048	-24.7204		3.2122	-13.1852	4.2446	-26.3142	5.4286	-29.2242	4.035	-31.4139
3.8572	-23.095	4.4702	-24.6116	3.138	-18.6435	2.1358	-13.0027		3.4036	-16.4676	4.5942	-22.89	2.6584	-16.1704	2.031	-14.523		3.1594	-13.7044	4.481	-24.9767	2.5686	-22.6414	2.0546	-27.4224		3.216	-13.2053	4.2512	-26.5954	5.4352	-28.9091	4.04	-31.4845
3.8648	-23.1043	4.4752	-24.6826	3.1464	-18.7419	2.1484	-12.923		3.4164	-16.5011	4.5998	-22.9207	2.6882	-16.1081	2.0384	-14.518		3.1648	-13.7487	4.5056	-24.3539	2.5798	-22.3313	2.0622	-27.7383		3.2176	-13.1447	4.2564	-26.8204	5.4356	-28.9379	4.044	-31.5344
3.8762	-23.1201	4.4788	-24.8079	3.1606	-18.6221	2.1608	-12.8906		3.4226	-16.5154	4.6152	-23.0269	2.7324	-16.073	2.0546	-15.735		3.1674	-13.7669	4.5102	-24.2445	2.589	-22.0783	2.07	-28.0211		3.226	-13.1828	4.2652	-26.6912	5.4358	-30.95	4.0502	-31.6138
3.8822	-23.1239	4.4804	-25.1297	3.1766	-18.6029	2.1618	-12.8884		3.4288	-16.5405	4.621	-23.0628	2.7398	-16.1011	2.062	-15.796		3.1712	-13.7941	4.5236	-23.934	2.5998	-21.7759	2.0716	-27.9749		3.2422	-13.5357	4.2966	-28.7245	5.4378	-30.9394	4.0634	-31.483
3.8848	-23.1239	4.5094	-25.479	3.178	-18.6043	2.1658	-12.8765		3.4356	-16.5514	4.6246	-23.077	2.7418	-16.1081	2.0702	-15.748		3.188	-13.8839	4.5368	-23.6517	2.6288	-21.0045	2.072	-27.9821		3.2444	-13.5742	4.3026	-29.1037	5.4392	-30.9242	4.0696	-36.0738
3.8878	-23.1341	4.5138	-25.5325	3.185	-18.6093	2.1708	-12.8611		3.4404	-16.5573	4.6246	-23.077	2.7692	-16.2089	2.0716	-15.743		3.1888	-13.8872	4.543	-23.5265	2.6302	-20.9659	2.0754	-28.1018		3.2526	-13.7251	4.311	-29.6245	5.4398	-30.9091	4.0772	-36.2428
3.8912	-23.1434	4.5348	-25.7831	3.2026	-18.6186	2.1812	-12.7718		3.4456	-16.5631	4.6298	-23.0994	2.7756	-16.2282	2.072	-15.735		3.1928	-13.9009	4.5536	-23.3765	2.6304	-20.9597	2.0834	-28.474		3.2738	-14.3154	4.3184	-30.112	5.4406	-30.9121	4.0904	-36.2179
3.9066	-23.1816	4.5478	-25.9369	3.2086	-18.6207	2.1856	-12.7585		3.4496	-16.5673	4.63	-23.1024	2.8142	-16.3045	2.0756	-15.724		3.1964	-13.9486	4.5582	-23.3183	2.6654	-19.9245	2.0836	-28.4827		3.2744	-14.2963	4.3226	-30.4037	5.4424	-30.006	4.1024	-36.1326
3.9082	-23.1854	4.5494	-25.9611	3.2166	-18.5965	2.1906	-12.7216		3.482	-16.6553	4.6526	-23.3141	2.8192	-16.1546	2.0834	-15.699		3.2036	-14.0417	4.561	-23.2706	2.6768	-19.8411	2.0842	-28.5144		3.2746	-14.3004	4.3246	-30.5433	5.4452	-30.0697	4.1106	-36.1458
3.9194	-23.2105	4.5506	-25.9737	3.2346	-18.6207	2.1972	-12.7438		3.484	-16.6377	4.6586	-23.4009	2.8216	-15.9556	2.0836	-15.698		3.2126	-14.1484	4.5746	-23.1242	2.6826	-19.7825	2.09	-28.8332		3.2748	-14.314	4.3272	-30.7224	5.4466	-30.153	4.1306	-36.1106
3.9204	-23.2124	4.5606	-26.0907	3.235	-18.6214	2.1978	-12.7371		3.5002	-16.6788	4.6602	-23.4173	2.824	-16.436	2.0846	-15.695		3.2204	-14.1337	4.5764	-23.1083	2.686	-19.7578	2.0906	-28.8549		3.2916	-15.0579	4.3276	-30.7578	5.4494	-30.3439	4.14	-31.7476
3.9206	-23.2124	4.5668	-26.1684	3.2624	-18.5701	2.2072	-12.6929		3.5018	-16.6847	4.6626	-23.4405	2.839	-16.521	2.0902	-15.827		3.2246	-14.153	4.5874	-23.0184	2.69	-19.727	2.0916	-28.8938		3.299	-15.4115	4.329	-30.8641	5.4516	-30.3288	4.1608	-32.2371
3.951	-23.2348	4.572	-26.2344	3.2676	-18.5844	2.2086	-12.6943		3.5048	-16.6964	4.6716	-23.5295	2.8484	-16.571	2.0906	-15.827		3.2284	-14.3404	4.59	-23.0007	2.7014	-19.6344	2.0916	-28.8967		3.3028	-15.5842	4.3344	-31.2766	5.4586	-30.6363	4.1626	-32.2253
3.952	-23.259	4.5788	-26.3205	3.268	-18.5858	2.21	-12.6966		3.5288	-16.7802	4.6894	-23.6926	2.8576	-16.6166	2.0914	-15.827		3.2402	-14.4891	4.5924	-23.0519	2.707	-19.5866	2.1012	-29.2184		3.3256	-16.6369	4.3448	-31.8662	5.4602	-30.6682	4.1628	-32.1607
3.9524	-23.259	4.5934	-26.4909	3.269	-18.5886	2.2142	-12.7017		3.5306	-16.7853	4.7084	-23.9073	2.8724	-16.6841	2.0914	-15.827		3.2412	-14.5005	4.5998	-23.0572	2.7304	-19.3721	2.1026	-29.5098		3.3458	-17.4488	4.3712	-33.2516	5.4612	-30.706	4.1632	-32.1709
3.9572	-23.3214	4.5988	-26.5503	3.2798	-18.5081	2.2156	-12.7032		3.5592	-16.8574	4.71	-23.9245	2.8804	-16.7183	2.1006	-15.825		3.2422	-14.4528	4.6054	-23.0678	2.7454	-19.1577	2.1092	-29.6382		3.3484	-17.5413	4.3822	-33.5057	5.464	-30.7803	4.167	-32.0739
3.9574	-23.3746	4.6144	-26.7174	3.2804	-18.5073	2.2246	-12.7106		3.6232	-16.9882	4.7108	-23.9335	2.8856	-17.4284	2.102	-15.797		3.2436	-14.48	4.6134	-23.0942	2.7506	-19.2919	2.1102	-29.6555		3.3524	-17.7942	4.383	-33.514	5.4674	-30.8954	4.1876	-32.4591
3.9574	-23.3149	4.615	-26.7249	3.281	-18.3761	2.2286	-12.712		3.6312	-16.9991	4.7278	-24.0995	2.899	-17.2539	2.1096	-15.718		3.2542	-14.6663	4.616	-23.1048	2.7604	-19.4338	2.1148	-29.4781		3.3728	-18.7272	4.3954	-33.9953	5.4676	-30.9015	4.1914	-32.5767
3.9574	-23.3131	4.6152	-26.7258	3.2982	-18.2229	2.2296	-12.8633		3.634	-17.0602	4.7374	-24.187	2.9146	-17.5029	2.1096	-15.72		3.2604	-14.7321	4.6306	-23.3641	2.7684	-19.5341	2.1196	-26.2568		3.3756	-18.8482	4.3962	-34.0036	5.473	-31.0212	4.1966	-32.7119
3.9576	-23.314	4.6234	-26.811	3.299	-18.2186	2.2306	-12.8714		3.6364	-17.0619	4.7414	-24.2169	2.9232	-17.637	2.1098	-15.719		3.2638	-14.7503	4.631	-23.373	2.7708	-19.0466	2.1356	-27.0213		3.3796	-18.9992	4.4202	-33.7182	5.4802	-31.3015	4.2092	-33.0368
3.9792	-23.5032	4.6342	-26.9439	3.3024	-18.1309	2.232	-13.013		3.6384	-17.0292	4.745	-24.2409	2.934	-17.7089	2.1196	-13.772		3.274	-14.9468	4.6316	-23.38	2.7762	-19.0713	2.1388	-27.0992		3.382	-19.0849	4.4216	-33.6745	5.483	-31.3939	4.212	-33.0956
3.9828	-23.5414	4.6374	-26.9815	3.3274	-18.0639	2.2322	-12.8832		3.639	-17.082	4.7492	-24.2461	2.9418	-18.1508	2.1352	-13.775		3.2754	-14.974	4.6496	-23.6888	2.7864	-19.1114	2.139	-27.105		3.398	-19.4018	4.4258	-33.4953	5.4868	-31.5106	4.2124	-33.0588
3.9852	-23.5647	4.639	-26.9998	3.3338	-18.0467	2.233	-12.8876		3.642	-17.0963	4.7598	-24.2461	2.9508	-18.4103	2.1438	-13.77		3.2922	-15.2182	4.6526	-23.7435	2.8096	-19.1654	2.1598	-27.3257		3.402	-19.1937	4.4546	-31.7995	5.4926	-31.7803	4.2184	-33.3278
4.0034	-23.752	4.6504	-27.1269	3.334	-18.046	2.2332	-12.8884		3.684	-17.2614	4.7758	-24.2917	2.955	-18.5304	2.1438	-13.77		3.2926	-15.2227	4.6654	-24.0893	2.815	-19.17	2.1614	-27.3214		3.4084	-19.244	4.4634	-31.3078	5.4944	-31.7166	4.2224	-33.7968
4.0068	-23.7865	4.6532	-27.1569	3.3366	-18.1344	2.2338	-12.8913		3.7014	-17.3109	4.7872	-24.3419	2.9602	-18.6777	2.147	-13.767		3.2926	-15.2239	4.6678	-24.1475	2.8192	-18.7473	2.1728	-27.206		3.4134	-19.244	4.471	-31.7266	5.495	-31.8015	4.2254	-33.9423
4.0218	-23.985	4.6654	-27.289	3.3404	-18.1323	2.234	-12.9016		3.7016	-17.3117	4.7958	-24.3785	2.966	-19.0467	2.1548	-13.862		3.303	-15.3329	4.6916	-24.9132	2.824	-18.1394	2.182	-27.1194		3.4282	-19.0577	4.4746	-31.5537	5.4958	-31.6242	4.226	-33.9761
4.025	-24.027	4.6678	-27.3107	3.354	-18.1195	2.234	-12.9016		3.7076	-17.3268	4.7994	-24.3927	2.9754	-19.2309	2.1548	-13.862		3.3064	-15.3942	4.6928	-24.9537	2.8378	-18.7858	2.1826	-27.0863		3.4456	-18.5314	4.4752	-31.0328	5.5086	-32.3242	4.2262	-33.9908
4.0252	-24.0307	4.6916	-27.5355	3.3644	-18.1016	2.2362	-12.9053		3.722	-17.3679	4.8206	-24.4787	2.9866	-19.2589	2.162	-13.836		3.3146	-15.4953	4.694	-24.9908	2.8574	-19.4755	2.1896	-26.8093		3.4506	-18.3274	4.4822	-30.6412	5.5112	-32.4666	4.229	-33.6395
4.0258	-24.0354	4.6928	-27.5455	3.3744	-18.0788	2.2376	-12.9105		3.7344	-17.3972	4.825	-24.5423	2.9982	-19.3185	2.164	-13.828		3.3158	-15.5066	4.6978	-25.1178	2.8726	-19.7301	2.1958	-26.7833		3.4538	-18.1982	4.49	-29.9558	5.514	-32.6424	4.2292	-33.6557
4.0266	-24.0484	4.694	-27.5556	3.3768	-18.0596	2.2422	-12.6198		3.7396	-17.4081	4.831	-24.6269	3.017	-19.3632	2.1732	-13.86		3.3352	-15.6304	4.7052	-25.3348	2.8732	-19.7409	2.1958	-26.7775		3.4566	-18.001	4.4974	-29.4141	5.516	-32.7257	4.23	-33.7012
4.0292	-24.0885	4.6978	-27.5881	3.3774	-18.0553	2.2456	-12.6479		3.758	-17.5247	4.841	-24.7622	3.0184	-19.3641	2.1844	-13.867		3.3468	-15.6259	4.709	-25.4548	2.886	-19.9291	2.198	-26.6391		3.4574	-17.8092	4.499	-29.3016	5.5168	-32.7182	4.235	-34.0908
4.0298	-23.9897	4.7052	-27.6191	3.386	-17.9804	2.2468	-12.6656		3.7888	-17.6454	4.844	-24.7331	3.0288	-19.3597	2.1892	-13.883		3.35	-15.6577	4.7098	-25.4813	2.9054	-20.1605	2.2002	-26.5539		3.4602	-17.7575	4.5056	-28.8537	5.5244	-32.9712	4.2378	-34.3083
4.0322	-24.0391	4.709	-27.6391	3.3884	-18.2107	2.2512	-12.7334		3.7954	-17.6831	4.8506	-24.7271	3.039	-19.2729	2.1904	-13.958		3.3514	-15.6622	4.7116	-25.543	2.9148	-20.2469	2.2064	-26.3044		3.4662	-17.6365	4.5078	-28.8745	5.5328	-33.2091	4.24	-34.3612
4.0428	-24.2553	4.7098	-27.6425	3.3892	-18.2172	2.2516	-12.7379		3.8032	-17.7275	4.8762	-24.7443	3.061	-18.8688	2.1906	-13.957		3.3692	-15.686	4.7218	-25.7953	2.921	-20.2901	2.2088	-26.1947		3.4928	-16.9633	4.5242	-28.137	5.5414	-33.603	4.2436	-34.5421
4.0486	-24.3755	4.7116	-27.6525	3.3914	-18.2328	2.253	-12.7593		3.8548	-17.9656	4.8804	-25.0248	3.0958	-18.597	2.2004	-13.912		3.3942	-15.6315	4.7326	-26.4393	2.9278	-21.762	2.217	-25.8182		3.515	-16.3363	4.5304	-27.8537	5.5498	-33.7075	4.2448	-34.62
4.0494	-24.3914	4.7218	-27.6976	3.3918	-18.2364	2.2566	-12.8139		3.8594	-17.9832	4.8966	-24.9941	3.098	-18.5795	2.2052	-13.886		3.3972	-15.6031	4.746	-26.8521	2.9342	-21.9101	2.2182	-25.7605		3.5226	-16.1242	4.5314	-27.8141	5.5562	-33.7954	4.2456	-34.67
4.0592	-24.6822	4.7326	-27.9458	3.4016	-18.302	2.2572	-12.8242		3.8602	-17.9866	4.8978	-24.9911	3.1312	-18.3103	2.2122	-13.846		3.402	-15.4737	4.753	-26.8856	2.936	-21.9934	2.2208	-25.6437		3.523	-16.1065	4.533	-27.7371	5.5574	-33.8136	4.2468	-34.7185
4.0638	-24.7744	4.746	-27.9299	3.4036	-18.3633	2.2636	-12.8825		3.8644	-18.0025	4.8982	-24.9896	3.1374	-17.9202	2.2124	-13.865		3.4084	-15.4601	4.754	-26.9121	2.9372	-21.6802	2.2208	-25.6437		3.5308	-15.9147	4.5474	-27.1037	5.5582	-33.8257	4.2498	-34.8508
4.0642	-24.8835	4.753	-27.772	3.4064	-18.3918	2.2642	-12.8884		3.8682	-18.0033	4.9042	-24.683	3.1388	-17.7124	2.2132	-13.875		3.4134	-15.443	4.7554	-26.9491	2.9566	-22.8003	2.2224	-25.6249		3.533	-15.8984	4.5782	-25.8246	5.5584	-33.8818	4.2508	-34.9007
4.0648	-24.5601	4.754	-27.7661	3.4066	-18.3961	2.2758	-12.9916		3.8798	-18.0754	4.9092	-24.7174	3.1562	-17.5529	2.2136	-13.877		3.4282	-15.3567	4.781	-27.8066	2.959	-22.9315	2.2228	-25.6191		3.5398	-15.8494	4.5796	-25.7642	5.567	-34.0803	4.2542	-35.0654
4.0672	-24.6309	4.7554	-27.7561	3.4076	-18.4104	2.2768	-12.999		3.888	-18.119	4.9114	-24.7308	3.1626	-17.5906	2.2138	-13.879		3.4456	-15.1989	4.798	-28.327	2.9626	-23.3157	2.2258	-25.5787		3.5602	-15.7311	4.5952	-25.4225	5.5676	-34.8242	4.262	-35.3653
4.0688	-24.7371	4.781	-27.6583	3.409	-18.4439	2.277	-13.0005		3.8996	-18.207	4.93	-24.8326	3.1742	-17.4433	2.214	-13.882		3.4506	-15.1421	4.7994	-28.3729	2.977	-24.0423	2.2264	-25.5686		3.5874	-15.6577	4.6132	-25.085	5.568	-34.9227	4.2754	-35.7871
4.0692	-24.2087	4.798	-27.5881	3.415	-18.4653	2.2774	-13.0042		3.9158	-18.3169	4.9364	-24.7585	3.1902	-17.4573	2.216	-13.902		3.4538	-15.1058	4.8046	-28.5123	2.9886	-24.4558	2.2306	-25.5037		3.5942	-15.6536	4.6166	-24.9142	5.59	-34.4015	4.2762	-35.8107
4.0694	-24.2152	4.7994	-27.5806	3.4158	-18.4674	2.2884	-13.0942		3.9174	-18.3269	4.9394	-24.7637	3.1922	-17.4468	2.2216	-13.957		3.4566	-15.0444	4.8206	-28.8881	2.9932	-24.5314	2.2318	-27.8205		3.5942	-15.6971	4.6216	-24.9225	5.5916	-34.2924	4.2776	-35.8518
4.07	-24.2497	4.8046	-27.5556	3.4168	-18.4703	2.29	-13.1052		3.9228	-18.3613	4.9466	-24.8318	3.2156	-17.3223	2.2222	-13.964		3.4574	-14.9241	4.825	-29.0857	2.995	-24.5561	2.2322	-27.9013		3.5942	-15.6985	4.6322	-24.9559	5.594	-33.9727	4.2788	-35.8871
4.0742	-25.0671	4.8206	-27.4762	3.417	-18.471	2.2924	-13.1554		3.9238	-18.368	4.9664	-24.8931	3.2314	-17.2373	2.23	-14.099		3.46	-14.9309	4.831	-29.3379	3.0102	-24.7521	2.2324	-27.8999		3.5944	-15.7678	4.634	-24.9642	5.5998	-33.7788	4.2798	-35.9106
4.0844	-25.273	4.825	-27.5021	3.418	-18.4567	2.304	-13.2616		3.924	-18.3697	4.9688	-24.8393	3.2318	-17.2355	2.2304	-14.102		3.4642	-14.9388	4.841	-29.6979	3.0168	-24.607	2.2326	-27.8393		3.5944	-15.7692	4.6472	-25.0496	5.602	-33.6651	4.2854	-36.0371
4.0906	-25.3653	4.831	-27.5355	3.419	-18.4859	2.3064	-13.2793		3.935	-18.4351	5.0054	-25.1662	3.2328	-17.0602	2.2306	-14.105		3.492	-14.9525	4.844	-29.7349	3.0206	-24.5098	2.2328	-27.8278		3.638	-16.7593	4.6546	-25.1163	5.6058	-33.9257	4.2866	-36.0709
4.0922	-25.3905	4.841	-27.5831	3.4242	-18.6407	2.3154	-13.3679		3.9362	-18.4585	5.0242	-25.3135	3.2328	-17.0602	2.2308	-14.317		3.5108	-14.9354	4.8506	-29.809	3.0352	-24.067	2.234	-27.7672		3.6414	-16.9075	4.6556	-25.1496	5.6228	-32.3394	4.288	-36.0988
4.102	-25.5312	4.844	-27.5104	3.4244	-18.645	2.3204	-13.432		3.9458	-18.5306	5.0584	-25.4968	3.2424	-17.0698	2.2308	-14.288		3.5198	-14.9207	4.8762	-29.9025	3.046	-23.6844	2.2342	-27.7542		3.6418	-16.9238	4.6568	-25.1621	5.6258	-32.0121	4.2996	-36.309
4.1102	-25.6384	4.8506	-27.4302	3.4292	-18.7883	2.3374	-13.6408		3.9526	-18.5709	5.066	-25.5237	3.2532	-17.076	2.2308	-14.288		3.521	-14.9184	4.8804	-30.1178	3.0526	-23.4283	2.2362	-27.6417		3.66	-17.6569	4.674	-25.3704	5.6272	-31.8833	4.3154	-36.4178
4.1122	-25.7856	4.8762	-27.1436	3.4312	-18.8596	2.3406	-13.615		3.9546	-18.5843	5.0842	-25.5641	3.2668	-17.0821	2.231	-14.301		3.5296	-14.9082	4.8966	-29.7737	3.0698	-22.663	2.2376	-27.5638		3.6664	-17.9126	4.698	-26.3683	5.6326	-31.356	4.3302	-36.4957
4.1142	-25.7819	4.8804	-27.3767	3.4312	-18.8596	2.3424	-13.6401		3.9636	-18.684	5.0924	-25.5993	3.2672	-17.0821	2.2342	-14.341		3.5368	-14.9797	4.8978	-29.7402	3.091	-21.6216	2.24	-24.566		3.679	-18.4008	4.699	-26.3662	5.6328	-31.2969	4.3374	-36.4604
4.1216	-25.5778	4.8966	-27.1369	3.4316	-18.8824	2.3464	-13.6969		3.9726	-18.7452	5.105	-25.6269	3.2702	-17.083	2.2342	-14.342		3.5414	-15.024	4.8982	-29.7261	3.1068	-20.8409	2.241	-24.5112		3.6858	-18.6483	4.7138	-26.31	5.635	-30.8378	4.3582	-36.2576
4.129	-25.4613	4.8978	-27.1202	3.4326	-18.9116	2.3482	-13.7124		3.9822	-18.8458	5.1078	-25.6209	3.2792	-17.0681	2.236	-14.366		3.5594	-15.1932	4.9042	-29.3168	3.1128	-20.6095	2.2422	-24.4766		3.686	-18.6837	4.7186	-26.6433	5.6372	-30.5121	4.369	-36.0709
4.132	-25.4119	4.8982	-27.1118	3.437	-19.0542	2.3484	-13.7256		3.9826	-18.8509	5.1178	-25.6404	3.2798	-17.0672	2.2362	-14.369		3.578	-15.3533	4.9092	-29.3097	3.1128	-20.6064	2.2426	-24.4622		3.6886	-18.8156	4.7298	-26.9517	5.6402	-30.153	4.3726	-36.5883
4.1416	-25.2497	4.9042	-26.7625	3.4378	-19.077	2.3484	-13.7264		3.983	-18.8534	5.1356	-25.6494	3.281	-16.9304	2.2376	-14.385		3.5872	-15.4237	4.9114	-29.2603	3.1328	-19.8026	2.2458	-24.3554		3.703	-19.4058	4.738	-27.1725	5.644	-30.1742	4.377	-36.5648
4.1474	-25.1677	4.9092	-26.7425	3.4386	-19.1034	2.3498	-13.7544		3.9834	-18.8576	5.148	-25.6823	3.2972	-16.8025	2.2382	-13.924		3.5874	-15.4248	4.93	-28.9586	3.14	-19.5125	2.2506	-24.2025		3.7192	-20.0287	4.7404	-27.0162	5.6482	-30.1363	4.3838	-36.6927
4.1488	-25.1472	4.9114	-26.7258	3.4404	-19.1626	2.3626	-14.0244		3.9908	-18.9296	5.17	-25.6688	3.2976	-16.7788	2.24	-13.961		3.5942	-15.4714	4.9364	-28.8016	3.156	-18.7689	2.2528	-24.1347		3.7252	-20.2001	4.7412	-27.0391	5.6604	-30.4969	4.389	-36.7133
4.157	-25.013	4.93	-26.618	3.4424	-19.2895	2.3726	-14.2398		3.9968	-18.9883	5.1884	-25.6254	3.3012	-16.7437	2.2406	-13.971		3.5942	-15.5327	4.9394	-28.5987	3.162	-18.5652	2.258	-23.9587		3.7396	-20.4585	4.7446	-27.1308	5.6656	-30.4803	4.3932	-36.5868
4.1632	-24.9851	4.9364	-26.5787	3.4456	-17.9419	2.3728	-14.2435		4.0148	-19.1577	5.1966	-25.597	3.3132	-16.6227	2.2444	-14.05		3.599	-15.6418	4.9466	-28.3852	3.1804	-17.9496	2.2652	-23.7048		3.744	-20.6706	4.7476	-27.2058	5.6658	-30.4924	4.4002	-38.1406
4.1686	-24.959	4.9394	-26.4458	3.4478	-17.7623	2.3742	-14.2738		4.015	-19.249	5.2024	-25.5738	3.3134	-16.7946	2.246	-14.079		3.601	-15.6815	4.9664	-27.8895	3.19	-17.8925	2.2672	-23.6442		3.7552	-20.7808	4.7494	-27.3392	5.6766	-30.7757	4.4088	-37.6629
4.175	-24.9273	4.9466	-26.4416	3.4494	-17.7794	2.379	-14.481		4.018	-19.2977	5.218	-25.4998	3.3188	-16.8042	2.2498	-14.151		3.616	-15.9586	4.9688	-27.8242	3.2018	-17.6981	2.2674	-23.6356		3.7554	-20.7128	4.7568	-27.51	5.681	-30.9712	4.4286	-37.5423
4.182	-24.8453	4.9664	-26.3347	3.4504	-17.7893	2.3794	-14.4929		4.0188	-19.3094	5.226	-25.4564	3.32	-16.7691	2.251	-14.18		3.6358	-16.28	5.0016	-27.1873	3.2132	-17.5099	2.2678	-23.6226		3.77	-20.8338	4.7664	-27.7162	5.7078	-31.7484	4.4346	-37.5526
4.1884	-24.8145	4.9688	-26.2035	3.4532	-17.8179	2.3842	-14.6441		4.019	-19.3128	5.244	-25.3561	3.3224	-16.7595	2.254	-14.251		3.6364	-16.2675	5.0298	-26.5187	3.2168	-17.4497	2.2692	-23.5836		3.7766	-20.5632	4.7696	-27.7829	5.72	-31.6454	4.4408	-37.6011
4.1938	-24.7791	4.99	-26.2035	3.4542	-17.8271	2.391	-14.7776		4.0192	-19.3178	5.2502	-25.238	3.329	-16.727	2.2552	-14.261		3.6384	-16.3118	5.0578	-25.97	3.223	-17.1982	2.2696	-23.5721		3.7888	-20.4286	4.7828	-28.5829	5.7472	-31.6833	4.4416	-37.6085
4.1946	-24.7744	4.9934	-26.2026	3.4564	-17.8713	2.3932	-14.8189		4.0196	-19.2901	5.2534	-25.2627	3.329	-16.7262	2.2574	-14.301		3.639	-16.3265	5.0652	-25.8306	3.235	-17.1411	2.27	-23.562		3.7962	-20.2722	4.793	-29.2495	5.7558	-31.8212	4.4566	-38.2009
4.2032	-24.7371	5.039	-26.1801	3.4582	-17.8578	2.3986	-14.9244		4.02	-19.296	5.2668	-25.1662	3.33	-16.7218	2.2594	-14.251		3.642	-16.4321	5.0812	-25.5307	3.2564	-17.0254	2.2706	-23.5418		3.8008	-20.2667	4.81	-29.7495	5.7646	-31.9363	4.4622	-38.4523
4.2068	-24.7278	5.0396	-26.1801	3.4602	-17.8421	2.402	-14.9111		4.0212	-19.3161	5.2818	-25.0599	3.3438	-16.6394	2.2712	-14.609		3.684	-17.3077	5.0916	-25.5518	3.2618	-16.9961	2.271	-23.5259		3.8174	-19.8873	4.8228	-30.1828	5.7854	-31.9333	4.463	-38.9491
4.2216	-24.7027	5.0574	-26.165	3.4638	-17.8157	2.4084	-14.9443		4.0398	-19.7176	5.2942	-24.9687	3.3504	-16.5938	2.2782	-14.83		3.7014	-17.436	5.1012	-25.4795	3.2674	-16.9622	2.2812	-23.1768		3.826	-19.6166	4.8316	-30.4224	5.8134	-32.1181	4.4804	-38.8168
4.2248	-24.6896	5.0662	-26.1567	3.4692	-17.7737	2.4206	-15.0056		4.0426	-19.7763	5.3182	-24.7839	3.3556	-16.5552	2.2788	-14.845		3.7016	-17.436	5.1054	-25.3525	3.2684	-16.956	2.2856	-23.0224		3.8452	-18.6782	4.8514	-30.9808	5.8368	-32.6651	4.4886	-38.7051
4.228	-24.6766	5.0954	-26.1617	3.4698	-17.6632	2.4222	-15.0122		4.0444	-19.8174	5.3364	-24.6418	3.3566	-16.5658	2.279	-14.85		3.7076	-17.4474	5.1198	-25.4813	3.2808	-16.8789	2.286	-23.0124		3.8464	-18.6279	4.8564	-31.0807	5.846	-33.1166	4.4978	-37.9907
4.2282	-24.6756	5.108	-26.1542	3.4702	-17.6674	2.4222	-15.0388		4.0446	-19.8216	5.3418	-24.6014	3.357	-16.564	2.2796	-14.86		3.722	-17.4133	5.1208	-25.4901	3.281	-16.4762	2.288	-22.9777		3.8564	-18.2186	4.874	-31.3245	5.8556	-33.8803	4.507	-37.8158
4.2284	-24.6747	5.111	-26.165	3.471	-17.6795	2.4244	-15.0683		4.045	-19.83	5.3442	-24.582	3.3598	-16.5465	2.287	-14.998		3.7344	-17.2793	5.1368	-25.6665	3.282	-16.4577	2.2882	-22.972		3.8604	-18.1574	4.8868	-31.3891	5.8626	-34.0545	4.5122	-37.7202
4.2306	-24.6868	5.1362	-26.1926	3.4744	-17.7252	2.4244	-15.2586		4.0484	-19.9063	5.3474	-24.5423	3.3662	-16.5044	2.2936	-15.173		3.7396	-17.1918	5.145	-25.8041	3.2916	-16.3327	2.2882	-22.9676		3.8724	-17.8174	4.8968	-31.3724	5.8682	-34.2045	4.523	-37.6879
4.236	-24.6812	5.1362	-26.1926	3.4774	-17.748	2.4244	-15.2586		4.0596	-20.0739	5.372	-24.3942	3.3706	-16.4746	2.295	-15.203		3.744	-17.4871	5.1678	-26.344	3.2972	-16.254	2.29	-22.9013		3.875	-17.7018	4.908	-31.2828	5.8892	-34.2	4.5498	-37.7026
4.247	-24.6682	5.1362	-26.1926	3.48	-17.7722	2.4246	-15.2578		4.0632	-20.0991	5.382	-24.466	3.3758	-16.6745	2.2954	-15.177		3.7552	-17.3667	5.1952	-27.145	3.2994	-16.2278	2.2908	-22.8508		3.8772	-17.6514	4.9302	-31.562	5.911	-35.3182	4.5556	-37.7481
4.2536	-24.6598	5.1364	-26.2202	3.4822	-17.7936	2.432	-15.249		4.0696	-20.25	5.3926	-24.4212	3.3776	-16.6727	2.2956	-15.182		3.7554	-17.3622	5.1974	-27.2138	3.2994	-16.2262	2.3102	-22.3113		3.8822	-17.5345	4.9428	-31.3453	5.937	-36.5045	4.5562	-38.5111
4.2544	-24.6589	5.1622	-26.282	3.4826	-17.656	2.4344	-15.2461		4.0762	-20.4034	5.3932	-24.4189	3.3776	-16.6727	2.3038	-15.351		3.7698	-17.235	5.199	-27.2685	3.3158	-15.9069	2.3124	-22.2968		3.8954	-17.2829	4.9482	-31.5953	5.9548	-37.4469	4.5574	-38.2567
4.2694	-24.6878	5.188	-26.3447	3.4838	-17.7116	2.442	-15.3021		4.0798	-20.4881	5.394	-24.4144	3.3778	-16.585	2.3078	-15.428		3.7774	-17.1214	5.218	-27.9212	3.3218	-16.1198	2.3134	-22.2896		3.9068	-17.1238	4.974	-31.5891	5.9746	-38.1106	4.5766	-39.199
4.2754	-24.7064	5.197	-26.3664	3.4846	-17.7416	2.4488	-15.4164		4.091	-20.6574	5.3942	-24.4144	3.3806	-16.6131	2.3158	-15.598		3.797	-16.632	5.226	-28.2035	3.3218	-16.1198	2.3208	-22.2391		3.9098	-17.083	4.9838	-31.4891	5.975	-38.1287	4.5894	-40.178
4.2782	-24.7129	5.203	-26.3815	3.4862	-17.8164	2.4516	-15.4666		4.1	-20.7731	5.4016	-24.3822	3.3814	-16.6201	2.32	-15.698		3.8016	-16.5502	5.244	-29.1439	3.329	-15.8374	2.3322	-22.1627		3.9156	-17.0014	4.9932	-31.2183	5.9754	-37.9984	4.6134	-42.4448
4.2826	-24.7045	5.2178	-26.4182	3.4884	-17.9106	2.4582	-15.6142		4.1024	-20.9022	5.402	-24.306	3.384	-16.5307	2.3232	-15.775		3.8334	-15.8473	5.2502	-29.195	3.3316	-15.839	2.3352	-22.141		3.9194	-16.9483	4.9944	-31.1828	5.9764	-37.7772	4.6184	-42.9931
4.3084	-24.7847	5.226	-26.4383	3.496	-17.7302	2.4656	-15.7794		4.1066	-20.8661	5.4072	-24.3097	3.3886	-16.6061	2.3374	-16.119		3.8454	-15.6043	5.2534	-29.3944	3.338	-15.8359	2.3362	-22.1352		3.9258	-16.8599	4.995	-31.1599	6.0668	-41.6863	4.6218	-43.3621
4.319	-24.8136	5.244	-26.4792	3.4972	-17.8022	2.4664	-15.8008		4.1072	-20.8603	5.419	-24.3149	3.3924	-16.6666	2.353	-16.403		3.859	-15.2647	5.2668	-30.2783	3.3494	-15.8035	2.3378	-21.9506		3.9272	-16.8409	5.002	-31.0912	6.085	-41.2772	4.656	-47.1605
4.3354	-24.8536	5.2502	-26.4015	3.4986	-17.7936	2.4706	-16.1328		4.116	-20.7236	5.4226	-24.2349	3.399	-16.848	2.353	-16.403		3.8606	-15.2239	5.2818	-31.2363	3.3592	-15.7464	2.3386	-21.9016		3.9398	-16.6777	5.002	-31.0891	6.0946	-40.9439	4.6634	-48.5247
4.3734	-25.0074	5.2534	-26.4508	3.4988	-17.7936	2.474	-16.1667		4.1252	-20.639	5.426	-24.2312	3.4006	-16.8621	2.3538	-16.419		3.8616	-15.1989	5.2942	-31.9967	3.367	-15.7449	2.3394	-21.9131		3.954	-16.6695	5.0022	-31.087	6.1016	-43.0484	4.6672	-49.0377
4.3814	-25.0344	5.2668	-26.4592	3.501	-17.7893	2.4748	-16.1756		4.1308	-20.5174	5.4372	-24.2222	3.402	-16.8726	2.3538	-16.393		3.8624	-15.2159	5.3182	-33.3093	3.3734	-15.7263	2.341	-21.9347		3.9556	-16.6668	5.015	-30.687	6.1594	-41.6242	4.6756	-49.1127
4.3904	-25.0298	5.2818	-26.4734	3.5076	-17.773	2.4794	-16.1682		4.1318	-20.5057	5.4422	-24.2177	3.4062	-16.9024	2.3544	-16.403		3.8742	-14.9877	5.3364	-33.9868	3.3736	-15.7263	2.3616	-22.2579		3.9568	-16.6763	5.039	-29.6599	6.164	-41.4636	4.6932	-46.3403
4.3958	-25.0801	5.2942	-26.4851	3.511	-17.7644	2.485	-16.1313		4.1324	-20.4981	5.4516	-24.2102	3.407	-16.919	2.356	-16.38		3.8786	-14.9059	5.3418	-34.105	3.3736	-15.7263	2.3684	-22.3805		3.9678	-16.7049	5.06	-28.8954	6.17	-41.2651	4.7148	-43.0181
4.4002	-25.1034	5.3182	-26.5068	3.5132	-17.758	2.4922	-16.0568		4.133	-20.4931	5.4568	-24.2035	3.4096	-17.0172	2.3566	-16.403		3.885	-14.7855	5.3442	-34.0326	3.3736	-15.7263	2.3696	-22.4021		3.979	-16.8259	5.0788	-28.0704	6.1842	-40.9863	4.758	-37.2483
4.4096	-25.1519	5.3364	-26.5235	3.5154	-17.8022	2.4972	-16		4.14	-20.4755	5.4832	-24.2117	3.4098	-17.0164	2.3568	-16.411		3.8874	-14.7435	5.3474	-34.1403	3.3738	-15.7248	2.3802	-22.757		3.9798	-16.8327	5.0814	-28.4079	6.187	-41.0257	4.7592	-37.1983
4.414	-25.1733	5.3418	-26.5285	3.5178	-17.7765	2.4982	-15.9801		4.1474	-20.4227	5.5022	-24.2177	3.4126	-17.1014	2.357	-16.423		3.8876	-14.7401	5.372	-34.3749	3.3834	-15.751	2.3842	-24.1289		3.9816	-16.8518	5.0888	-28.0495	6.19	-41.5151	4.828	-32.4723
4.4192	-25.1985	5.3442	-26.5302	3.5194	-17.7687	2.4984	-15.969		4.1478	-20.4176	5.509	-24.2199	3.4142	-17.0313	2.3712	-17.045		3.8878	-14.7378	5.382	-34.6484	3.3854	-15.7017	2.3864	-24.2299		3.982	-16.811	5.0928	-27.9975	6.1962	-41.2	4.8534	-32.4767
4.451	-25.3411	5.3474	-26.5118	3.5278	-17.7266	2.5	-15.952		4.1482	-20.4168	5.5144	-24.2214	3.4164	-17.0988	2.3758	-17.251		3.8954	-14.605	5.3926	-34.4614	3.3856	-15.6446	2.395	-24.6569		4.0026	-17.121	5.094	-27.9808	6.2034	-41.7333	4.8706	-32.2988
4.4766	-25.4632	5.372	-26.5787	3.5292	-17.743	2.5018	-16.0701		4.154	-20.4	5.524	-24.2813	3.4166	-17.1023	2.3842	-17.766		3.9078	-14.4869	5.3932	-34.4455	3.3898	-15.9038	2.3974	-24.3049		4.007	-17.1822	5.1368	-27.4246	6.2286	-43.7363	4.8784	-31.8784
4.4878	-25.5079	5.382	-26.7283	3.5376	-17.7394	2.503	-16.0472		4.1566	-20.3908	5.526	-24.2813	3.4212	-17.2206	2.3848	-17.771		3.912	-14.4369	5.394	-34.4173	3.3922	-15.9007	2.402	-24.403		4.0124	-17.3019	5.1444	-27.335	6.2532	-46.1424	4.912	-33.1691
4.4936	-25.5303	5.3926	-26.7725	3.5434	-17.7359	2.519	-15.7425		4.1652	-20.3573	5.5288	-24.282	3.4224	-17.2469	2.3858	-17.808		3.9222	-14.3869	5.3942	-34.4173	3.393	-15.9177	2.4054	-24.4751		4.0166	-17.3781	5.1454	-27.4558	6.2592	-47.159	4.9152	-33.7277
4.5092	-25.5825	5.3932	-26.7742	3.5474	-17.7323	2.5268	-15.5898		4.169	-20.3405	5.5312	-24.2828	3.4292	-17.4249	2.3958	-18.111		3.9226	-14.3847	5.4016	-34.1438	3.3946	-15.9069	2.4086	-24.5473		4.0168	-17.3822	5.1482	-27.4725	6.273	-49.156	4.9238	-34.0717
4.5144	-25.5974	5.394	-26.7784	3.5502	-23.7094	2.5328	-15.4902		4.1702	-20.2667	5.5332	-24.3374	3.4312	-17.5012	2.3996	-18.211		3.9262	-14.3676	5.402	-33.6798	3.3998	-15.9531	2.4236	-24.9166		4.0184	-17.4094	5.1494	-27.4787	6.2784	-40.0393	4.9262	-31.4124
4.527	-25.63	5.3942	-26.7784	3.5524	-23.6687	2.5374	-15.4128		4.175	-20.2315	5.547	-24.3232	3.4316	-17.5248	2.4014	-18.12		3.9356	-14.3256	5.4072	-33.5828	3.4006	-15.9593	2.4242	-24.9325		4.0242	-17.5467	5.1522	-27.4954	6.2922	-41.2121	4.929	-31.5624
4.5388	-25.6365	5.4016	-26.8085	3.5534	-23.6481	2.5378	-15.5787		4.1754	-20.229	5.5538	-24.3164	3.4322	-17.559	2.4034	-18.147		3.938	-14.3142	5.419	-33.1964	3.4012	-15.9624	2.4244	-24.9397		4.0366	-17.7738	5.1602	-27.5496	6.2988	-41.706	4.9332	-31.7167
4.552	-25.7213	5.402	-26.7174	3.5652	-23.4256	2.538	-15.5751		4.1762	-20.224	5.5574	-24.3119	3.4332	-17.6064	2.409	-18.222		3.944	-14.3051	5.4226	-32.7642	3.4048	-15.9855	2.4258	-25.0926		4.0394	-17.9003	5.18	-27.6704	6.3026	-41.9909	4.9352	-31.7623
4.5826	-25.8108	5.4072	-26.7659	3.5666	-23.3978	2.543	-15.443		4.185	-20.1754	5.5582	-24.3112	3.4334	-17.6169	2.4222	-18.388		3.9512	-14.3006	5.426	-32.5913	3.405	-15.9871	2.426	-24.869		4.042	-17.967	5.1802	-27.4704	6.3096	-42.4075	4.9518	-32.7531
4.5922	-25.8406	5.419	-26.8712	3.5694	-23.3415	2.547	-15.3353		4.1858	-20.1645	5.5686	-24.3733	3.4338	-17.6362	2.4232	-18.398		3.954	-14.279	5.4372	-31.9649	3.406	-15.9917	2.4296	-25.0695		4.0584	-18.3586	5.1804	-27.41	6.3214	-43.1803	4.9588	-33.2779
4.6346	-25.9786	5.4226	-26.8235	3.5698	-23.3358	2.5608	-15.176		4.1936	-20.0656	5.5842	-24.4256	3.4358	-17.6791	2.4232	-18.418		3.9632	-14.3199	5.4422	-31.6597	3.4132	-16.0149	2.4302	-25.1734		4.061	-18.4498	5.1804	-27.3662	6.3304	-44.1545	4.9902	-35.1536
4.6348	-25.9795	5.426	-26.8469	3.5756	-23.2231	2.5626	-15.1974		4.2008	-20.022	5.591	-24.463	3.4376	-17.7484	2.4252	-18.454		3.9754	-14.4585	5.4516	-31.0387	3.4136	-15.9423	2.4494	-26.3621		4.0662	-18.6157	5.1806	-27.2808	6.3456	-44.4697	4.9998	-35.6196
4.6352	-25.9804	5.4372	-26.923	3.5834	-23.0377	2.5696	-15.145		4.2018	-20.001	5.5944	-24.481	3.4412	-17.8869	2.4258	-18.467		3.983	-14.488	5.4594	-30.5976	3.4138	-15.9454	2.457	-26.867		4.0674	-18.6497	5.2162	-28.262	6.3612	-44.6227	5.0058	-36.0429
4.637	-25.9832	5.4422	-26.9564	3.5896	-23.0449	2.573	-15.1251		4.208	-19.9683	5.5962	-24.49	3.4418	-18.0657	2.426	-18.669		4.0108	-14.8866	5.4638	-30.3224	3.416	-15.9238	2.4574	-27.0718		4.0704	-18.2838	5.2244	-28.4995	6.3704	-51.7969	5.013	-36.309
4.6646	-25.9096	5.4516	-27.0207	3.5918	-23.0556	2.573	-15.1251		4.221	-19.9172	5.5998	-24.5102	3.442	-18.0675	2.4338	-18.728		4.0114	-14.8968	5.4858	-28.8792	3.4176	-15.9053	2.4618	-27.3474		4.0836	-19.1284	5.2364	-28.8641	6.3734	-51.7984	5.0292	-37.5159
4.674	-25.945	5.4594	-27.0968	3.6008	-22.6869	2.5926	-15.007		4.2266	-19.8828	5.6028	-24.5042	3.4456	-16.1923	2.4366	-18.747		4.017	-14.9808	5.4968	-28.2106	3.4182	-15.9871	2.4704	-27.9143		4.0858	-19.161	5.2448	-29.1204	6.3966	-51.7484	5.046	-38.5566
4.7026	-26.0326	5.4638	-27.1269	3.6032	-22.5857	2.5996	-14.9716		4.229	-19.8685	5.6034	-24.5064	3.449	-16.2563	2.4456	-18.838		4.0198	-15.0251	5.5008	-27.9442	3.4198	-16.075	2.4716	-28.2894		4.0858	-19.1624	5.2768	-30.1516	6.4046	-51.8636	5.049	-38.6831
4.7114	-25.8621	5.4858	-27.2773	3.6084	-22.3811	2.6034	-14.9524		4.231	-19.8551	5.604	-24.5094	3.4494	-16.2554	2.446	-18.841		4.02	-15.1182	5.5436	-25.3666	3.421	-16.1414	2.4724	-28.3384		4.0996	-19.3215	5.282	-30.4516	6.4084	-52.3666	5.0508	-38.8051
4.7244	-26.1538	5.4968	-27.3751	3.6088	-22.334	2.6034	-14.9436		4.233	-19.8417	5.6072	-24.5214	3.4494	-16.2554	2.4522	-19.007		4.0224	-15.1762	5.5438	-25.573	3.4222	-16.2077	2.4756	-28.6197		4.1078	-19.361	5.2886	-30.7203	6.4952	-55.6666	5.064	-39.7018
4.7312	-26.164	5.5008	-27.401	3.6134	-22.1993	2.6178	-14.8123		4.2332	-19.8493	5.6194	-24.5827	3.4536	-16.251	2.454	-19.063		4.023	-15.1909	5.544	-25.603	3.4252	-16.3851	2.4812	-28.8188		4.1114	-19.7513	5.2974	-30.9495	6.4966	-56.4121	5.077	-41.7421
4.7376	-26.1743	5.5436	-27.6433	3.6134	-22.1993	2.62	-14.7931		4.2384	-19.8283	5.6278	-24.6239	3.456	-16.2458	2.4542	-19.069		4.0256	-15.2818	5.5526	-25.3119	3.428	-16.5317	2.4822	-28.8664		4.113	-19.6574	5.3248	-32.6078	6.4986	-56.7318	5.0894	-42.5609
4.7576	-26.1827	5.5438	-27.7202	3.6158	-22.2556	2.6268	-14.7238		4.2492	-19.7788	5.6308	-24.6381	3.4562	-16.2458	2.4594	-19.223		4.0258	-15.2874	5.553	-25.3295	3.4288	-16.5194	2.4844	-28.9573		4.1142	-19.5881	5.3256	-32.4953	6.5004	-56.759	5.1046	-43.4635
4.7698	-26.1817	5.544	-27.8305	3.6212	-21.9269	2.6324	-14.6618		4.2494	-19.778	5.6318	-24.6426	3.4576	-16.2414	2.4604	-19.254		4.0258	-15.2886	5.555	-25.2713	3.4298	-16.5579	2.4884	-28.878		4.1164	-19.4521	5.3292	-32.7078	6.5012	-57.1878	5.11	-43.6766
4.7842	-26.1743	5.5526	-27.904	3.6212	-21.9269	2.6344	-14.6397		4.2498	-19.7872	5.6326	-24.647	3.4596	-15.9898	2.4672	-19.457		4.0402	-15.7269	5.5552	-25.2678	3.4312	-16.8742	2.491	-29.0266		4.1222	-19.0903	5.3294	-32.7182	6.5012	-57.3196	5.1292	-44.1867
4.7914	-26.1687	5.553	-27.9241	3.6218	-21.8898	2.6368	-14.6138		4.2502	-19.7864	5.6364	-24.6119	3.4624	-15.8539	2.4682	-19.489		4.044	-15.8904	5.579	-24.495	3.4312	-16.9375	2.4948	-29.2314		4.1298	-18.6402	5.3302	-32.7661	6.5014	-57.6242	5.1316	-44.2249
4.802	-26.1286	5.555	-27.9416	3.6252	-21.693	2.6444	-14.9133		4.2616	-19.7545	5.6512	-24.7518	3.4634	-15.7995	2.475	-19.993		4.0464	-15.9643	5.5808	-24.4598	3.4318	-16.9699	2.4996	-29.4853		4.1374	-18.3627	5.3456	-33.6453	6.5014	-57.1166	5.145	-43.0842
4.814	-26.1193	5.5552	-27.9433	3.6304	-21.4264	2.6496	-14.9266		4.2624	-19.7621	5.66	-24.837	3.4646	-15.9082	2.4764	-20.009		4.0478	-16.0131	5.5832	-24.4139	3.4324	-16.973	2.5016	-29.5791		4.1378	-18.3464	5.3476	-33.7474	6.502	-57.1439	5.161	-42.8608
4.8224	-26.1277	5.579	-28.062	3.633	-21.3265	2.6532	-14.9355		4.2642	-19.7604	5.672	-24.9507	3.4676	-15.9056	2.4792	-19.945		4.0584	-16.3322	5.5862	-24.361	3.4362	-17.4142	2.5024	-29.6916		4.1384	-18.5531	5.3672	-34.7369	6.5038	-57.5893	5.1634	-42.9255
4.847	-26.137	5.5808	-28.0778	3.6346	-21.6574	2.6622	-14.9524		4.2692	-19.7554	5.6804	-24.9485	3.47	-15.9267	2.4846	-19.913		4.0618	-16.4299	5.5964	-24.1898	3.437	-17.4482	2.5096	-29.9296		4.1514	-18.2621	5.393	-35.9078	6.5122	-57.0181	5.1664	-42.9857
4.8536	-26.1379	5.5832	-28.0987	3.6352	-21.6346	2.6882	-15.1988		4.274	-19.7487	5.6822	-24.9612	3.4726	-15.9582	2.4894	-19.868		4.0658	-16.3606	5.6078	-24.031	3.4386	-17.5145	2.5102	-29.9441		4.1556	-18.2077	5.4014	-36.0744	6.6222	-51.45	5.188	-42.5683
4.855	-26.1379	5.5862	-28.1221	3.6362	-21.7736	2.6922	-15.2682		4.2754	-19.7462	5.6884	-25.0053	3.4786	-16.0257	2.4958	-19.785		4.0674	-16.3856	5.6098	-24.0063	3.439	-17.5315	2.5106	-29.9585		4.1562	-18.2009	5.4032	-36.0953	6.6242	-51.3439	5.1882	-42.555
4.8562	-26.1379	5.5964	-28.2057	3.6364	-21.7622	2.7042	-15.3678		4.2788	-19.7202	5.6938	-25.0741	3.4804	-16.0485	2.4998	-19.706		4.072	-16.4651	5.6188	-23.9375	3.4424	-17.6703	2.5108	-29.9614		4.1586	-18.1696	5.405	-36.1098	6.6286	-51.05	5.19	-42.505
4.8628	-26.1379	5.6078	-28.2934	3.6366	-21.7137	2.7422	-15.6872		4.304	-19.711	5.7002	-25.1407	3.4804	-16.0485	2.5026	-19.645		4.0764	-16.5366	5.6248	-23.9146	3.4428	-17.7814	2.5116	-29.9541		4.162	-18.1234	5.4082	-36.1203	6.63	-50.9454	5.2002	-42.2243
4.8868	-26.2339	5.6098	-28.3093	3.6378	-21.7194	2.745	-15.7108		4.3146	-19.7009	5.7034	-25.1138	3.4804	-16.0485	2.5042	-19.721		4.0776	-16.5559	5.6282	-23.9058	3.4456	-14.0517	2.5142	-30.0984		4.164	-17.9792	5.4118	-36.1098	6.6796	-48.2742	5.2126	-41.623
4.8938	-26.2451	5.6188	-28.3753	3.6504	-20.6492	2.7508	-15.834		4.3322	-19.6724	5.7214	-25.3143	3.4804	-16.0485	2.5138	-19.483		4.079	-16.5752	5.6312	-23.9005	3.446	-14.0425	2.5222	-30.5124		4.1802	-17.7072	5.417	-35.8182	6.6858	-48.0439	5.2134	-41.5687
4.9048	-26.3113	5.6248	-28.4372	3.6504	-20.6485	2.7534	-15.8458		4.3398	-19.638	5.7336	-25.3891	3.4806	-15.9468	2.5242	-19.193		4.089	-16.7615	5.6334	-23.897	3.4472	-14.0181	2.5296	-30.8601		4.184	-17.6406	5.4252	-35.6807	6.707	-47.4636	5.2214	-42.2346
4.9226	-26.4147	5.6282	-28.4639	3.6504	-20.6471	2.757	-15.862		4.3684	-19.6598	5.7382	-25.4369	3.4808	-15.9582	2.5284	-19.088		4.0902	-16.7717	5.638	-23.754	3.4518	-13.9164	2.5318	-30.9567		4.184	-17.6229	5.4554	-34.1745	6.7206	-47.4424	5.2236	-42.1978
4.928	-26.4455	5.6312	-28.4873	3.6602	-20.5173	2.7598	-15.8716		4.3804	-19.6598	5.7442	-25.4968	3.4878	-16.2764	2.5326	-19.145		4.0926	-16.7899	5.6504	-23.9022	3.452	-13.9229	2.5336	-31.0332		4.19	-17.5182	5.457	-34.0432	6.7256	-47.406	5.2242	-42.1816
4.9314	-26.4641	5.6334	-28.504	3.6614	-20.4938	2.762	-15.879		4.3864	-19.7059	5.7478	-25.4781	3.4888	-16.3185	2.5348	-19.05		4.0976	-17.5291	5.6616	-24.0628	3.4532	-13.9039	2.5382	-31.2871		4.1996	-17.461	5.4572	-33.7474	6.7496	-47.3272	5.2264	-42.1346
4.936	-26.4912	5.638	-28.4823	3.665	-20.4246	2.7622	-16.0273		4.388	-19.7168	5.7502	-25.5013	3.5	-16.1563	2.5376	-18.937		4.1022	-17.5371	5.6736	-24.2639	3.4536	-13.8973	2.548	-31.5915		4.2076	-17.5753	5.4574	-33.7411	6.7634	-47.4106	5.2274	-42.1228
4.955	-26.5937	5.6504	-28.6319	3.6674	-20.4239	2.7628	-16.0302		4.3906	-19.6715	5.7528	-25.523	3.5006	-16.1423	2.5394	-18.914		4.1062	-17.5507	5.6806	-24.3539	3.4546	-13.8791	2.5524	-31.5742		4.2186	-17.6202	5.4598	-33.6245	6.7654	-47.4469	5.2278	-41.2555
4.9608	-26.7279	5.6616	-28.7622	3.6694	-20.2442	2.7642	-16.0376		4.3974	-19.69	5.7572	-25.5633	3.5008	-16.1397	2.555	-18.618		4.1082	-17.5587	5.6824	-24.391	3.457	-13.8354	2.5576	-31.5121		4.2356	-17.7412	5.486	-31.6328	6.801	-48.8697	5.2292	-41.26
4.9666	-26.7568	5.6736	-28.8943	3.6964	-20.1872	2.7698	-16.0634		4.4062	-19.7118	5.7594	-25.6366	3.5016	-16.1204	2.5552	-18.614		4.1104	-17.5666	5.6884	-24.5268	3.4576	-13.6119	2.5602	-31.4674		4.2358	-17.7439	5.4924	-31.4974	6.8028	-48.9424	5.2296	-41.2614
4.9764	-26.8369	5.6806	-28.8725	3.6968	-20.19	2.7804	-16.1121		4.413	-19.7269	5.7654	-25.6621	3.5022	-16.1081	2.5554	-18.531		4.1114	-17.57	5.6938	-24.7685	3.4584	-13.3977	2.561	-31.4227		4.2432	-17.801	5.5002	-30.9683	6.8198	-49.2833	5.2324	-41.2555
4.98	-26.8565	5.6824	-28.8851	3.6976	-20.1964	2.7818	-16.1187		4.4376	-19.7713	5.7736	-25.6905	3.5026	-16.1774	2.5598	-18.458		4.1198	-17.5859	5.7002	-24.7897	3.4598	-13.334	2.5678	-31.4876		4.2434	-17.884	5.5082	-30.3995	6.8462	-50.9848	5.2334	-41.2526
4.9858	-26.9115	5.6884	-28.9277	3.705	-20.2442	2.791	-16.0605		4.4486	-19.7948	5.7778	-25.7765	3.503	-16.1774	2.562	-18.425		4.1252	-17.5859	5.7034	-24.922	3.4626	-13.1947	2.5708	-31.655		4.2466	-17.9506	5.509	-30.3412	6.8486	-51.253	5.2346	-41.2129
4.9866	-26.919	5.6938	-28.9962	3.717	-20.0767	2.8032	-16.146		4.4556	-19.8157	5.781	-25.8012	3.5042	-16.1765	2.5626	-18.414		4.1306	-17.4723	5.7214	-25.6877	3.4632	-13.1635	2.5816	-31.4285		4.2466	-17.9506	5.5096	-30.2995	6.8916	-53.8939	5.24	-41.1041
4.9998	-27.0783	5.7002	-29.0631	3.7206	-20.0995	2.816	-16.2375		4.4842	-19.882	5.796	-25.9231	3.5138	-16.1441	2.563	-18.406		4.1392	-17.5041	5.7336	-26.0599	3.4636	-13.1444	2.5858	-31.316		4.2472	-17.9629	5.5204	-29.487	6.9086	-55.8424	5.2416	-41.0659
5	-27.0811	5.7034	-29.0255	3.7262	-20.133	2.8196	-16.2626		4.497	-19.9029	5.8132	-26.072	3.5184	-16.1598	2.5822	-18.059		4.1448	-17.511	5.7382	-26.2699	3.4642	-13.4178	2.589	-31.189		4.249	-18.005	5.534	-28.7329	6.9214	-56.3924	5.25	-40.8675
5.0002	-27.0821	5.7214	-29.2085	3.7288	-20.148	2.8284	-16.3349		4.502	-19.9096	5.8188	-26.1191	3.5292	-16.1134	2.5836	-18.017		4.1474	-17.511	5.7442	-26.5416	3.4668	-13.4491	2.59	-31.0404		4.2608	-18.3124	5.5424	-28.2558	6.9338	-56.8909	5.2538	-40.7704
5.0132	-27.2629	5.7336	-29.2536	3.7358	-20.1822	2.8368	-16.4278		4.513	-19.9205	5.8302	-26.2089	3.5292	-16.1134	2.5926	-17.934		4.154	-17.4894	5.7478	-26.6739	3.4736	-13.1945	2.5944	-30.8067		4.262	-18.3423	5.5672	-26.8162	6.9832	-55.9939	5.2548	-40.7396
5.0188	-27.3393	5.7382	-29.2887	3.7474	-20.2228	2.8686	-16.7428		4.5352	-19.9306	5.8462	-26.3218	3.5296	-16.1116	2.5978	-17.89		4.1644	-17.4928	5.7502	-26.7692	3.4764	-13.2052	2.6018	-30.247		4.2688	-18.5218	5.5716	-26.4725	6.9846	-56.3393	5.257	-40.6984
5.019	-27.3439	5.7442	-29.3313	3.755	-20.2635	2.8784	-16.8402		4.5386	-19.939	5.8482	-26.336	3.5302	-16.1099	2.598	-17.889		4.1772	-17.5836	5.7528	-26.8627	3.477	-13.2346	2.613	-29.4492		4.275	-18.7272	5.574	-26.3433	6.9866	-56.3636	5.2606	-40.6043
5.0194	-27.3467	5.7478	-29.2854	3.768	-20.3205	2.8848	-16.9737		4.5596	-20.0387	5.8488	-26.3405	3.5328	-16.1029	2.599	-17.881		4.1786	-17.6484	5.7572	-27.0303	3.4798	-13.2687	2.6168	-29.1261		4.2798	-18.8877	5.598	-25.1413	6.9906	-56.4363	5.2708	-40.2633
5.0246	-27.4297	5.7502	-29.2996	3.7704	-20.3212	2.895	-17.1847		4.5826	-20.1008	5.8628	-26.4333	3.5352	-16.0994	2.6006	-17.699		4.1792	-17.6506	5.7594	-27.2861	3.4816	-13.2883	2.6216	-28.7077		4.2826	-18.5409	5.6032	-24.9038	6.996	-56.259	5.2762	-40.0634
5.0342	-27.5797	5.7528	-29.3138	3.7874	-20.3248	2.8998	-17.2865		4.591	-20.1259	5.8664	-26.4557	3.5432	-16.0836	2.6008	-17.695		4.181	-17.6234	5.7654	-27.5172	3.4844	-13.3196	2.6222	-28.6702		4.2856	-18.6864	5.6082	-24.6746	7.0364	-54.1499	5.2782	-39.9884
5.0356	-27.6114	5.7572	-29.4232	3.7898	-20.3248	2.902	-17.33		4.6086	-20.2156	5.8762	-26.4864	3.5474	-16.0739	2.6086	-17.511		4.1818	-17.629	5.7736	-27.8119	3.4854	-13.2018	2.6288	-28.0239		4.325	-20.555	5.6186	-24.2246	7.046	-53.5136	5.2784	-39.9811
5.0428	-27.6804	5.7594	-29.4224	3.8	-20.3212	2.9098	-17.5477		4.6354	-20.3321	5.8846	-26.5986	3.5484	-23.3495	2.6328	-17.364		4.1818	-17.6302	5.7778	-28.1206	3.4862	-13.2646	2.63	-27.8869		4.3418	-21.2486	5.6242	-23.9892	7.0592	-52.7302	5.279	-39.9561
5.0456	-27.7307	5.7654	-29.4182	3.8066	-20.3512	2.9154	-17.6244		4.6356	-20.3338	5.9078	-26.8948	3.5486	-23.2031	2.6354	-17.318		4.1854	-17.6631	5.781	-28.2812	3.489	-13.5071	2.6364	-27.1541		4.355	-21.7233	5.6426	-24.1579	7.0598	-52.5727	5.2888	-39.5298
5.0496	-27.7559	5.7736	-29.4023	3.8074	-20.3433	2.9184	-17.6613		4.637	-20.3388	5.9354	-27.182	3.5588	-23.0023	2.639	-17.235		4.194	-17.6563	5.796	-29.0098	3.4912	-13.3642	2.641	-26.6246		4.357	-21.7831	5.647	-24.2954	7.0796	-50.3893	5.2938	-39.321
5.0622	-27.851	5.7778	-29.4684	3.8106	-20.3048	2.9248	-17.6657		4.6646	-20.3229	5.964	-27.4476	3.5628	-22.9129	2.6462	-17.072		4.1954	-17.6802	5.8132	-29.8902	3.4928	-13.2535	2.6424	-26.955		4.3594	-21.8511	5.6496	-23.8767	7.0802	-50.3287	5.3032	-38.9521
5.065	-27.7904	5.781	-29.4759	3.8158	-20.292	2.9314	-17.7468		4.674	-20.3715	5.9696	-27.4947	3.5636	-22.8954	2.652	-16.938		4.1964	-17.6983	5.8188	-30.1583	3.4938	-13.2012	2.673	-24.1722		4.3602	-21.8729	5.6686	-24.0663	7.0962	-50.1393	5.3154	-38.4596
5.0694	-27.8407	5.796	-29.5118	3.8172	-20.2884	2.9428	-15.8819		4.7026	-20.4252	5.9746	-27.5358	3.5678	-22.7893	2.663	-16.925		4.2112	-17.9697	5.8302	-30.6664	3.4944	-13.3139	2.6736	-24.1188		4.3706	-22.0878	5.7038	-24.6579	7.1426	-48.1954	5.3254	-37.9966
5.0702	-27.8482	5.8132	-29.5486	3.8214	-20.277	2.9438	-15.8952		4.7396	-20.5375	5.986	-27.6226	3.5738	-22.635	2.6668	-16.982		4.2186	-18.0867	5.8462	-31.358	3.4958	-13.2544	2.674	-24.0813		4.3766	-22.1952	5.7148	-24.8725	7.1434	-48.1469	5.338	-37.2086
5.0738	-27.8882	5.8188	-29.5561	3.8342	-20.2955	2.9454	-15.9255		4.7404	-20.5392	5.9888	-27.6361	3.5772	-22.5473	2.6688	-17.01		4.2288	-18.2196	5.8482	-31.4357	3.497	-13.251	2.6748	-24.3323		4.386	-22.3516	5.719	-24.9559	7.1722	-47.453	5.3562	-36.1752
5.0782	-27.9376	5.8302	-29.5569	3.8368	-20.3162	2.9502	-16.0022		4.741	-20.7647	5.989	-27.6338	3.5806	-22.4623	2.6696	-17.02		4.2364	-18.3059	5.8488	-31.4586	3.498	-13.2104	2.6846	-23.7423		4.3906	-22.391	5.742	-26.1621	7.1898	-47.353	5.3702	-35.4917
5.0808	-27.9656	5.8462	-29.5352	3.8384	-20.3319	2.9568	-16.1025		4.755	-20.8401	5.989	-27.6293	3.5826	-22.4483	2.6794	-17.079		4.237	-18.3104	5.8628	-31.8891	3.5016	-13.0788	2.685	-23.7163		4.3936	-22.4019	5.7676	-26.1954	7.2308	-47.8515	5.3778	-35.1492
5.0838	-27.9982	5.8482	-29.531	3.8472	-20.4046	2.9574	-16.1121		4.7596	-20.8645	5.9912	-27.6518	3.586	-22.3545	2.707	-17.15		4.2386	-18.3967	5.8664	-31.972	3.5036	-13.0069	2.6926	-23.2735		4.395	-22.323	5.771	-26.26	7.2374	-47.8727	5.3912	-34.6185
5.0854	-27.7559	5.8488	-29.5302	3.854	-20.3312	2.9638	-16.2073		4.7898	-21.0003	6.0286	-27.9921	3.5944	-22.1046	2.7144	-17.448		4.24	-18.4206	5.8762	-32.092	3.5084	-12.8555	2.699	-22.92		4.3986	-22.3706	5.7746	-26.1412	7.2492	-48.1287	5.3948	-38.5919
5.0868	-28.042	5.8628	-29.4951	3.8598	-20.3619	2.9706	-16.2501		4.7992	-21.0363	6.064	-28.2681	3.5972	-22.0836	2.7254	-17.453		4.2402	-18.4274	5.8846	-32.3901	3.5126	-12.7732	2.724	-21.6578		4.4126	-22.4074	5.7784	-26.1808	7.2518	-48.2727	5.4214	-37.9098
5.09	-28.0085	5.8664	-29.4851	3.8604	-20.4439	2.9816	-16.3157		4.8064	-21.0615	6.0662	-28.2816	3.6018	-21.7645	2.7294	-17.454		4.2476	-18.5568	5.9096	-32.7818	3.516	-12.7053	2.731	-21.3418		4.4322	-22.0891	5.7846	-27.3516	7.2754	-48.7621	5.4234	-37.8496
5.0934	-27.9731	5.8762	-29.4274	3.8656	-20.5208	2.9862	-16.3408		4.8092	-21.0707	6.0678	-28.2576	3.6034	-21.6934	2.7328	-17.455		4.2548	-18.6704	5.9128	-32.8506	3.5174	-12.6752	2.7424	-20.8614		4.438	-21.9572	5.7892	-28.1266	7.2956	-48.2954	5.4294	-37.7599
5.0988	-27.9134	5.8846	-29.4625	3.8684	-20.585	2.988	-16.3497		4.818	-21.1034	6.0854	-28.3511	3.6038	-21.6654	2.755	-17.459		4.2612	-18.7613	5.921	-32.8453	3.518	-12.648	2.7516	-20.5022		4.4428	-21.828	5.8044	-28.362	7.3126	-48.1712	5.4336	-37.7849
5.1	-27.8985	5.9098	-29.5319	3.878	-20.7989	2.9886	-16.3526		4.8258	-21.1302	6.0894	-28.3683	3.607	-21.5129	2.7756	-17.621		4.2618	-18.7681	5.9278	-32.4113	3.5304	-12.3913	2.7558	-20.3522		4.4506	-21.5791	5.815	-28.7516	7.3178	-47.9909	5.4466	-37.9583
5.1048	-27.8407	5.9128	-29.5402	3.8794	-20.7105	2.9894	-16.506		4.8308	-21.1461	6.0974	-28.3983	3.6074	-21.4979	2.7864	-17.636		4.2624	-18.7942	5.9622	-31.6438	3.5316	-12.3643	2.7612	-20.1589		4.4558	-21.439	5.8194	-28.9641	7.3208	-48.0484	5.4516	-37.854
5.105	-27.8388	5.9212	-29.5511	3.8796	-20.7119	2.991	-16.4087		4.8524	-21.2073	6.1396	-28.4461	3.6086	-21.4401	2.7946	-17.526		4.2696	-18.8964	5.9828	-30.8287	3.5328	-12.3384	2.765	-20.0694		4.4684	-21.061	5.8318	-29.5516	7.332	-47.8712	5.4588	-38.2362
5.1096	-27.7792	5.9284	-29.4174	3.88	-20.7162	3.0094	-16.6381		4.8588	-21.2232	6.1468	-28.4349	3.6118	-21.2849	2.8006	-17.561		4.2788	-18.7101	5.9838	-30.7811	3.5386	-12.2228	2.7736	-19.9382		4.4756	-20.8148	5.8368	-29.7787	7.3652	-48.106	5.4632	-38.3391
5.1186	-27.7736	5.9484	-29.3998	3.896	-20.7283	3.01	-16.644		4.866	-21.2392	6.148	-28.4776	3.612	-21.2428	2.8062	-17.594		4.2798	-18.7351	5.9858	-30.6947	3.5474	-12.0369	2.7852	-19.7102		4.4818	-20.5958	5.85	-30.187	7.3708	-47.8772	5.465	-38.0965
5.1248	-27.7447	5.969	-29.4149	3.9038	-20.806	3.01	-16.6455		4.8832	-21.3196	6.152	-28.482	3.6128	-21.2157	2.8258	-17.748		4.283	-18.8135	5.9892	-30.7494	3.5498	-23.0271	2.7912	-19.6064		4.4942	-20.143	5.8756	-31.4953	7.3728	-47.8924	5.4812	-39.4915
5.129	-27.522	5.9784	-29.3948	3.9062	-20.8303	3.01	-16.6455		4.8838	-21.3389	6.159	-28.4865	3.6176	-21.0745	2.8328	-17.814		4.2964	-19.0894	5.992	-30.5606	3.5504	-22.7865	2.793	-19.5588		4.5042	-19.7186	5.8788	-31.5349	7.3748	-48.1515	5.4856	-39.7091
5.1368	-27.3095	5.982	-29.3865	3.9158	-20.9265	3.0102	-16.6455		4.8842	-21.3414	6.1686	-28.4977	3.6186	-21.1666	2.8404	-17.884		4.2986	-19.1315	5.9924	-30.4053	3.557	-22.5041	2.8086	-19.4131		4.508	-19.6275	5.882	-31.4557	7.3762	-48.0984	5.4908	-39.9678
5.1376	-27.302	5.9878	-29.3689	3.9222	-20.99	3.0102	-16.6462		4.8842	-21.3699	6.1686	-28.4566	3.6198	-21.1289	2.872	-18.148		4.322	-19.3904	5.9988	-30.2712	3.562	-22.3298	2.8156	-19.3683		4.5116	-19.5854	5.8948	-32.2432	7.3962	-48.0621	5.4948	-40.3339
5.14	-27.3868	5.9928	-29.3631	3.927	-21.0385	3.02	-16.6484		4.9024	-21.5041	6.169	-28.4574	3.6202	-21.1113	2.8772	-18.157		4.3458	-19.362	6.0302	-29.5144	3.5662	-22.0999	2.8184	-19.1837		4.5116	-19.5962	5.9172	-33.3286	7.4016	-48.0015	5.5006	-40.8381
5.1524	-27.1445	6.0236	-29.3464	3.9288	-21.0777	3.0216	-16.6071		4.9044	-21.4764	6.186	-28.4693	3.6208	-21.0877	2.8824	-18.286		4.348	-19.3518	6.06	-29.1386	3.5674	-22.0443	2.8232	-19.0611		4.5118	-19.5935	5.919	-33.3995	7.4026	-48.0621	5.5048	-41.2261
5.1544	-27.1044	6.0286	-29.3413	3.9364	-21.1191	3.0236	-16.596		4.908	-21.5166	6.1918	-28.4693	3.622	-21.0517	2.8962	-18.613		4.3518	-19.3279	6.0636	-29.1139	3.5762	-22.049	2.8262	-19.1347		4.521	-19.4793	5.938	-33.8765	7.404	-48.2454	5.5048	-41.2291
5.1602	-27.0746	6.064	-29.338	3.9366	-21.1219	3.0252	-16.5879		4.913	-21.5376	6.2162	-28.4454	3.6278	-20.7317	2.9006	-18.719		4.3598	-19.2541	6.0718	-28.9851	3.5784	-21.924	2.8338	-19.3352		4.5544	-19.3079	5.9472	-33.9432	7.4046	-48.3606	5.505	-40.9807
5.1652	-27.0252	6.0662	-29.3372	3.9418	-21.1576	3.0264	-16.5798		4.9278	-21.7128	6.2244	-28.4297	3.6288	-20.6818	2.9014	-18.736		4.3654	-19.1826	6.084	-28.7998	3.5838	-21.6278	2.8484	-19.7809		4.5586	-19.2875	5.95	-33.9599	7.4052	-47.6318	5.505	-41.3643
5.1722	-26.9628	6.0678	-29.3062	3.9466	-21.1576	3.0372	-16.6971		4.928	-21.7153	6.2558	-28.3384	3.6354	-20.6519	2.904	-18.849		4.3696	-19.1235	6.13	-28.6605	3.585	-21.5568	2.8644	-20.3479		4.56	-19.2821	5.9686	-34.0724	7.411	-47.9287	5.5056	-41.3996
5.1782	-26.8798	6.0854	-29.297	3.9634	-21.2973	3.0436	-16.7251		4.939	-21.8427	6.2754	-28.1417	3.6356	-20.6441	2.9114	-18.967		4.3894	-18.7499	6.1302	-28.6605	3.5914	-21.3053	2.873	-20.6869		4.584	-19.2046	5.9816	-33.8495	7.4238	-48.4787	5.5256	-43.3562
5.1782	-26.9087	6.0894	-29.2946	3.971	-21.3658	3.0582	-17.3337		4.9396	-21.8495	6.2794	-28.2606	3.6364	-20.7405	2.914	-19.008		4.3938	-18.7317	6.1304	-28.6605	3.5918	-21.2822	2.8756	-20.7965		4.5852	-19.2032	5.989	-33.614	7.4264	-48.5424	5.5378	-44.6909
5.1786	-26.9087	6.0974	-29.2895	3.9774	-21.4235	3.0602	-17.3647		4.952	-21.9911	6.2838	-28.2464	3.6364	-20.7317	2.9246	-19.092		4.3998	-18.6988	6.146	-28.9569	3.599	-20.915	2.8846	-21.1702		4.5906	-19.1706	6.0016	-33.062	7.427	-48.5318	5.542	-45.1893
5.181	-26.9022	6.1396	-29.2536	3.9952	-21.5818	3.0714	-17.3684		4.9528	-21.9953	6.2876	-28.2606	3.6368	-20.6677	2.9314	-19.158		4.4146	-18.5761	6.1482	-28.9957	3.5994	-20.9566	2.8896	-21.3029		4.6086	-19.1597	6.0076	-33.7474	7.4302	-48.7803	5.5608	-47.6956
5.1812	-26.9022	6.1468	-29.2461	3.9956	-21.5846	3.0726	-17.3669		4.953	-21.997	6.3414	-28.3713	3.6378	-20.46	2.9394	-16.602		4.4386	-18.2809	6.1542	-29.1033	3.6004	-20.8918	2.8944	-21.6361		4.6142	-19.1597	6.0206	-33.1536	7.4328	-49.05	5.564	-48.1778
5.1814	-26.9013	6.148	-29.2711	3.9962	-21.5904	3.073	-17.3913		4.9752	-22.2845	6.3436	-28.3758	3.6412	-20.3767	2.9406	-16.624		4.439	-18.2752	6.159	-29.2356	3.6006	-20.9103	2.8984	-21.916		4.6168	-19.5813	6.0262	-32.9078	7.434	-49.0136	5.581	-51.3339
5.1864	-26.8882	6.152	-29.277	3.997	-21.6117	3.0742	-17.3942		4.9758	-22.2837	6.3478	-28.384	3.6484	-19.7683	2.9432	-16.675		4.4412	-18.2434	6.1686	-29.5179	3.6006	-20.9088	2.9062	-22.7152		4.6172	-19.5881	6.0288	-32.8016	7.4382	-49.1545	5.5812	-52.0498
5.1946	-26.8686	6.159	-29.2862	3.9986	-21.6574	3.0814	-17.4105		4.9804	-22.3248	6.3992	-28.494	3.6532	-19.6376	2.9462	-16.73		4.4486	-18.1866	6.1686	-29.3256	3.6006	-20.9026	2.9082	-22.8349		4.6484	-20.347	6.0338	-32.6411	7.4394	-49.1803	5.5974	-54.5458
5.1966	-26.864	6.1686	-29.3121	4.0176	-21.5932	3.0862	-17.527		4.9824	-22.3516	6.4036	-28.5037	3.6554	-19.5763	2.9498	-16.792		4.4586	-18.0924	6.169	-29.3379	3.607	-20.4706	2.9096	-22.9114		4.6594	-20.604	6.0472	-32.1099	7.44	-49.1909	5.5976	-54.5649
5.2024	-26.85	6.1686	-29.3121	4.0212	-21.5918	3.0866	-17.5278		4.9934	-22.5033	6.404	-28.4611	3.6556	-19.5657	2.9526	-16.844		4.4662	-18.0163	6.186	-29.9872	3.6126	-20.0494	2.923	-23.7726		4.6672	-20.827	6.0572	-31.662	7.4456	-46.0863	5.6038	-54.1151
5.2234	-26.8724	6.169	-29.2711	4.0308	-21.6624	3.0898	-17.5359		5.0084	-22.7162	6.408	-28.5149	3.6594	-19.4526	2.9588	-16.95		4.475	-17.9232	6.1918	-30.2166	3.6142	-19.9615	2.9314	-24.2631		4.68	-21.1725	6.0614	-31.4662	7.4532	-46.2015	5.627	-60.808
5.224	-26.8863	6.186	-29.3146	4.036	-21.6759	3.0914	-17.5403		5.0102	-22.7422	6.415	-28.6354	3.6614	-19.3597	2.972	-17.095		4.487	-17.7949	6.2162	-31.1904	3.6168	-19.7995	2.9328	-21.3664		4.6826	-21.3887	6.0662	-31.262	7.4548	-46.2424	5.6272	-60.1627
5.225	-26.8882	6.1918	-29.3296	4.039	-21.6823	3.0948	-17.62		5.0138	-22.7917	6.4158	-28.6503	3.6622	-19.3562	2.976	-17.027		4.4874	-17.7574	6.2244	-31.5221	3.6182	-19.7038	2.9412	-22.0184		4.693	-21.76	6.0684	-31.1578	7.4556	-46.1772	5.668	-73.2236
5.2262	-26.891	6.2162	-29.3948	4.0398	-21.6317	3.0966	-17.6266		5.0144	-22.837	6.4226	-28.4791	3.6626	-19.3536	2.982	-17.116		4.5066	-17.6041	6.2558	-32.7394	3.6242	-19.2595	2.9422	-22.1078		4.6986	-21.9409	6.0772	-30.7599	7.456	-46.1545	5.6684	-70.5556
5.2304	-26.85	6.2244	-29.4174	4.042	-21.641	3.104	-17.4016		5.0226	-22.9225	6.4414	-28.9069	3.6658	-19.3387	2.9868	-17.242		4.5116	-17.6234	6.2754	-33.0764	3.625	-19.2055	2.944	-22.2507		4.7092	-22.2306	6.098	-29.7704	7.459	-46.1348	5.6794	-64.6594
5.2368	-26.8742	6.2558	-29.5076	4.0464	-21.6588	3.1082	-17.4082		5.0228	-22.9258	6.4516	-28.9817	3.6748	-19.2703	2.9972	-17.414		4.5118	-17.6245	6.2794	-33.6375	3.6256	-19.1577	2.9472	-22.4281		4.7116	-22.2863	6.103	-29.5308	7.4598	-46.1303	5.6898	-60.7242
5.2404	-26.8882	6.2754	-29.4441	4.0496	-21.6709	3.1102	-17.409		5.0342	-23.1639	6.471	-29.1306	3.6758	-19.2721	3.0058	-17.4		4.521	-17.6643	6.2838	-34.0415	3.6352	-19.1021	2.9492	-22.5825		4.7396	-22.8494	6.1058	-29.8412	7.464	-45.9969	5.7298	-49.8815
5.2456	-26.8975	6.2794	-29.582	4.0696	-21.7629	3.1242	-17.4643		5.0352	-23.1815	6.4786	-29.1904	3.6798	-19.2782	3.0098	-17.466		4.5452	-17.838	6.2876	-34.1985	3.6358	-18.9216	2.957	-23.1912		4.741	-22.7229	6.1074	-29.6495	7.4732	-45.8772	5.7592	-45.9713
5.253	-26.9329	6.2838	-29.5996	4.0696	-21.7636	3.1252	-16.5459		5.0366	-23.2041	6.4836	-29.2308	3.6894	-19.2519	3.0106	-17.46		4.5504	-17.8755	6.3414	-36.4832	3.6358	-18.917	2.9572	-23.2143		4.7506	-22.8249	6.1108	-29.6204	7.476	-45.8227	5.7838	-43.5943
5.2646	-26.9851	6.2876	-29.6288	4.0744	-21.7957	3.1286	-16.5429		5.0374	-23.2159	6.5256	-29.5883	3.6952	-19.3089	3.0176	-17.411		4.5516	-17.8834	6.3436	-36.522	3.636	-18.8969	2.9572	-23.2331		4.7528	-22.8507	6.1374	-29.2975	7.4846	-45.5181	5.8012	-42.3287
5.2686	-27.0028	6.3416	-30.121	4.0924	-21.9112	3.1316	-16.54		5.0376	-23.2125	6.531	-29.6459	3.6986	-19.3396	3.023	-17.499		4.584	-18.1174	6.3478	-36.5855	3.6364	-19.3366	2.9574	-23.2388		4.7856	-22.7188	6.14	-29.2849	7.4892	-45.45	5.8134	-41.7407
5.279	-27.0737	6.3436	-30.1419	4.0928	-21.9133	3.133	-16.5385		5.0532	-23.4087	6.533	-29.711	3.703	-19.3369	3.0266	-17.515		4.5892	-18.1526	6.3992	-35.8463	3.6364	-19.3305	2.9624	-23.6067		4.7898	-22.6358	6.1414	-29.2766	7.4894	-45.4318	5.8294	-41.3305
5.2802	-27.0811	6.3478	-30.182	4.0946	-21.9896	3.1338	-16.5378		5.061	-23.4984	6.549	-29.9586	3.7298	-19.429	3.0378	-17.556		4.595	-18.223	6.4036	-35.6646	3.6366	-19.008	2.9654	-23.8217		4.79	-22.6304	6.1496	-29.237	7.5	-45.0848	5.8326	-40.9968
5.299	-27.2023	6.399	-30.7177	4.0974	-22.0467	3.135	-16.5363		5.065	-23.5696	6.5548	-29.9893	3.7352	-19.4404	3.0582	-18.369		4.596	-18.2366	6.404	-35.5393	3.6366	-18.9972	2.9738	-24.4247		4.7916	-22.625	6.1704	-29.1579	7.5088	-44.7712	5.8772	-41.185
5.3074	-27.2489	6.404	-30.6917	4.0996	-22.0773	3.1454	-16.5193		5.0736	-23.5738	6.559	-30.0125	3.7426	-19.4526	3.0598	-18.402		4.5964	-18.3036	6.408	-35.5358	3.637	-19.0543	2.9834	-25.0724		4.7958	-22.5325	6.1798	-29.1308	7.5176	-44.3197	5.9106	-42.68
5.31	-27.2629	6.4042	-30.6984	4.1126	-22.2677	3.1474	-16.5186		5.075	-23.5059	6.562	-29.9975	3.7624	-19.4281	3.0718	-18.437		4.6054	-18.4944	6.415	-35.7793	3.6388	-17.9604	2.9848	-25.1705		4.7984	-22.4359	6.1834	-29.1683	7.5194	-44.2333	5.9168	-43.1724
5.3164	-27.2983	6.4082	-30.7954	4.1296	-22.5237	3.15	-16.5208		5.079	-23.495	6.563	-30.0027	3.771	-19.5368	3.0726	-18.437		4.6178	-18.7499	6.4158	-34.8001	3.6438	-17.9619	2.9914	-25.586		4.8002	-22.3897	6.1892	-29.235	7.5204	-44.2787	5.9258	-43.7487
5.3228	-27.3309	6.415	-30.9717	4.1348	-22.6021	3.1624	-16.5304		5.0896	-23.4573	6.579	-30.0835	3.7812	-19.5587	3.073	-18.459		4.6276	-18.9452	6.4226	-34.7772	3.6492	-17.7012	2.9934	-25.7028		4.8112	-22.2306	6.1908	-29.2537	7.5326	-43.8469	5.9368	-44.3176
5.344	-27.4511	6.416	-30.9959	4.1416	-22.5165	3.1646	-16.5311		5.0946	-23.433	6.5964	-30.1733	3.7834	-19.5736	3.0736	-18.461		4.6452	-19.4063	6.4414	-34.6448	3.6552	-17.3865	2.9944	-25.5456		4.8264	-21.9164	6.221	-29.6308	7.5342	-43.7878	5.9388	-39.2181
5.3658	-27.5732	6.4232	-30.8998	4.1558	-22.8545	3.1662	-16.5319		5.101	-23.3978	6.5996	-30.1905	3.7858	-19.578	3.0804	-18.484		4.6474	-19.4596	6.4516	-34.9307	3.6552	-17.3818	2.997	-25.9971		4.8582	-21.148	6.2214	-29.737	7.547	-43.3515	5.939	-39.1564
5.3734	-27.6217	6.4412	-31.2266	4.167	-23.1297	3.169	-16.5326		5.1078	-23.3542	6.6026	-30.2256	3.7906	-19.585	3.0864	-18.648		4.6724	-19.9684	6.471	-34.4967	3.6564	-17.3186	3.0118	-26.8425		4.8596	-21.1181	6.2216	-29.7433	7.5544	-43.0545	5.9458	-39.2652
5.3836	-27.686	6.4518	-31.6436	4.1724	-23.1811	3.1742	-16.5333		5.1116	-23.6493	6.6048	-30.2436	3.7924	-19.6973	3.0868	-18.649		4.6806	-20.0899	6.4786	-34.322	3.6616	-17.0239	3.012	-26.8526		4.864	-21.031	6.2222	-29.7579	7.5564	-43.0045	5.9878	-41.0512
5.404	-27.8034	6.4712	-31.9461	4.1816	-23.3736	3.1772	-16.5333		5.1242	-23.6417	6.614	-30.3214	3.7928	-19.6964	3.0908	-18.667		4.6822	-20.1103	6.4836	-34.2038	3.6622	-17.0841	3.0124	-26.867		4.8912	-20.4394	6.2262	-29.8849	7.5582	-42.8272	5.992	-40.9189
5.418	-27.8743	6.4786	-32.0647	4.1886	-23.5318	3.1806	-16.523		5.1284	-23.5596	6.6142	-30.2413	3.7944	-19.6929	3.0922	-18.673		4.7006	-20.2852	6.5256	-33.2193	3.6674	-17.0393	3.0124	-26.8727		4.8956	-20.6421	6.229	-30.0433	7.5628	-42.6909	6.0022	-41.26
5.4278	-27.9209	6.4838	-32.1483	4.1954	-23.3272	3.1866	-16.5363		5.1312	-23.5068	6.619	-30.2885	3.8106	-19.6508	3.097	-18.786		4.7184	-20.8462	6.531	-33.1205	3.6768	-16.9267	3.0126	-26.8756		4.9008	-20.6611	6.238	-30.4058	7.5746	-52.4954	6.0046	-41.3217
5.4402	-27.9731	6.5256	-32.8436	4.2038	-23.2816	3.1898	-16.4669		5.133	-23.4716	6.6212	-30.3109	3.8204	-19.6157	3.0986	-18.796		4.7374	-20.8632	6.533	-33.0799	3.6776	-16.9159	3.0126	-26.8829		4.9076	-20.7142	6.2406	-30.5141	7.5798	-52.0924	6.006	-41.3467
5.4484	-28.0178	6.531	-32.9614	4.2138	-23.6103	3.1938	-16.6204		5.135	-23.433	6.6352	-30.447	3.8262	-19.5526	3.1054	-18.643		4.742	-20.819	6.549	-33.3111	3.6826	-16.8372	3.0232	-27.2219		4.9098	-20.7332	6.2426	-30.6662	7.5902	-51.3454	6.0088	-41.454
5.452	-28.029	6.533	-32.9906	4.2156	-23.6288	3.1998	-16.6683		5.1392	-23.0189	6.6452	-30.5959	3.8328	-19.6359	3.1104	-18.627		4.747	-20.7838	6.5548	-33.2387	3.6834	-16.5225	3.0256	-27.2031		4.9126	-20.755	6.2482	-30.9016	7.596	-50.8878	6.0104	-41.5099
5.4538	-28.0383	6.549	-33.416	4.2266	-23.7507	3.2018	-16.6831		5.1436	-22.9661	6.6458	-30.6019	3.841	-19.6113	3.1124	-18.65		4.7634	-20.5464	6.559	-33.1788	3.6858	-16.5549	3.0282	-27.2349		4.9246	-20.8529	6.2696	-31.8349	7.598	-50.6863	6.0324	-41.7083
5.4742	-28.1287	6.5548	-33.4837	4.2322	-23.822	3.202	-16.6514		5.148	-22.9107	6.6466	-30.5899	3.8514	-19.7323	3.1242	-18.656		4.7688	-20.4328	6.562	-33.0076	3.691	-16.6212	3.0302	-27.2493		4.9266	-20.7359	6.2778	-32.1974	7.6046	-50.1454	6.0546	-45.4112
5.4782	-28.1445	6.559	-33.5346	4.2324	-23.8249	3.2034	-16.6573		5.1488	-22.894	6.6478	-30.6011	3.8562	-19.7849	3.129	-17.416		4.7724	-20.3443	6.563	-32.997	3.7004	-16.7338	3.043	-27.4945		4.9302	-20.7781	6.2908	-33.1016	7.6226	-48.3651	6.0898	-45.6067
5.5136	-28.2554	6.562	-33.5254	4.242	-23.9432	3.2126	-16.7023		5.1544	-22.8185	6.6488	-30.6108	3.8588	-19.7823	3.1318	-17.416		4.7752	-20.3329	6.579	-32.8753	3.709	-16.7909	3.0474	-27.5003		4.9312	-20.7903	6.2992	-33.664	7.6286	-47.6984	6.0944	-45.6023
5.5154	-28.2601	6.563	-33.5371	4.2438	-23.9668	3.2144	-16.7104		5.1582	-22.7649	6.651	-30.6303	3.863	-20.0391	3.1356	-17.416		4.795	-19.7958	6.5964	-32.803	3.7124	-16.8603	3.0582	-27.3849		4.9434	-20.925	6.3042	-33.987	7.6318	-47.5227	6.1038	-45.6009
5.5498	-28.3123	6.579	-33.7151	4.25	-24.0752	3.2156	-16.7259		5.164	-22.6819	6.6514	-30.6542	3.8662	-20.0462	3.1424	-17.412		4.7956	-19.9343	6.5996	-32.7959	3.7126	-16.865	3.06	-29.1434		4.9578	-21.0678	6.309	-34.3036	7.633	-47.056	6.1086	-45.5803
5.5546	-28.399	6.5964	-33.9006	4.2556	-24.0367	3.2176	-16.7215		5.1682	-22.6165	6.653	-30.6752	3.8716	-19.9953	3.1516	-17.402		4.8038	-19.7958	6.6026	-32.8347	3.713	-16.9005	3.0718	-28.7972		4.961	-21.0963	6.3092	-34.3286	7.6346	-46.8197	6.1196	-42.2654
5.5768	-28.4484	6.5996	-33.9332	4.2602	-24.0195	3.2206	-16.7148		5.176	-22.5	6.663	-30.753	3.873	-20.0348	3.1536	-17.399		4.804	-19.7901	6.6048	-32.8453	3.7144	-16.9205	3.0726	-28.7611		4.9702	-21.3003	6.3142	-34.6411	7.636	-46.7197	6.129	-42.6006
5.5806	-28.454	6.6026	-33.9876	4.2666	-23.9939	3.2226	-16.7104		5.1762	-22.4966	6.6886	-30.9931	3.8754	-20.0935	3.1558	-17.458		4.8124	-19.6073	6.614	-32.7394	3.736	-17.1998	3.073	-28.7597		4.9786	-21.4785	6.3172	-34.8349	7.6368	-46.6348	6.146	-43.1754
5.5946	-28.454	6.6048	-34.0185	4.2694	-23.9818	3.224	-16.7074		5.179	-22.4941	6.6932	-31.032	3.8766	-20.1242	3.1558	-17.461		4.8206	-19.4267	6.6142	-32.7447	3.7468	-17.3247	3.0738	-28.7308		4.985	-21.5601	6.321	-35.1286	7.6382	-46.403	6.1602	-43.734
5.5996	-28.4661	6.614	-34.143	4.2778	-23.9461	3.2266	-17.3677		5.1844	-22.4623	6.6964	-31.1187	3.8824	-19.9909	3.1616	-17.579		4.8392	-19.0803	6.619	-32.8118	3.7624	-17.8308	3.0806	-28.4538		4.9994	-21.9001	6.3308	-35.9244	7.6388	-45.903	6.1614	-43.8589
5.6206	-28.5527	6.6142	-34.0586	4.2804	-23.7265	3.227	-17.3758		5.1928	-22.4036	6.7166	-31.2841	3.893	-20.0733	3.1678	-17.628		4.8502	-18.8146	6.6212	-32.8524	3.7642	-17.9681	3.0862	-28.35		5.0048	-22.0116	6.3482	-37.214	7.6396	-45.8787	6.1632	-43.7134
5.6476	-28.6366	6.619	-34.1279	4.2868	-23.6823	3.2274	-17.3854		5.1952	-22.3901	6.7168	-31.2855	3.9012	-20.1347	3.168	-17.628		4.855	-18.6988	6.6352	-33.1135	3.7698	-18.1517	3.0866	-28.3312		5.0052	-22.0184	6.3668	-38.3619	7.6402	-45.7712	6.1848	-44.6219
5.6492	-28.6404	6.6212	-34.1622	4.2884	-23.6695	3.2298	-17.4274		5.202	-22.3642	6.732	-31.4022	3.909	-20.2171	3.1682	-17.629		4.8676	-18.382	6.6452	-33.3675	3.7894	-18.8028	3.0908	-28.1091		5.0114	-22.1408	6.3872	-39.1035	7.6434	-45.9651	6.1866	-44.7777
5.6614	-28.6674	6.6352	-34.3636	4.2952	-23.5597	3.23	-17.4282		5.22	-22.3231	6.7322	-31.4105	3.9114	-20.2425	3.184	-17.719		4.8756	-18.3309	6.6458	-33.3799	3.7944	-18.559	3.0924	-28.0182		5.0116	-22.1354	6.3896	-40.0098	7.6536	-45.9803	6.1916	-44.9541
5.6644	-28.6739	6.6452	-34.55	4.2982	-23.5126	3.23	-17.4105		5.2206	-22.3122	6.7718	-31.6812	3.9224	-20.3556	3.1888	-17.758		4.883	-18.24	6.6466	-33.371	3.7948	-18.5683	3.0974	-27.7297		5.0182	-22.2251	6.3922	-40.1681	7.6606	-45.8303	6.1968	-45.1378
5.7046	-28.7121	6.6458	-34.5575	4.299	-23.4983	3.2306	-17.4178		5.2218	-22.3122	6.7726	-31.5773	3.9242	-20.389	3.1942	-17.776		4.8918	-18.1321	6.6478	-33.3957	3.7976	-18.6423	3.0992	-27.7412		5.0184	-22.2292	6.3948	-39.8035	7.6796	-45.9787	6.2004	-45.2789
5.7074	-28.7513	6.6466	-34.5433	4.2998	-23.4962	3.231	-17.4223		5.2228	-22.3122	6.773	-31.4486	3.9244	-20.3916	3.1978	-17.794		4.8938	-18.1071	6.6488	-33.4187	3.8022	-18.7689	3.1078	-27.0401		5.0266	-22.3285	6.4124	-39.9244	7.6804	-45.9894	6.2114	-45.8302
5.7118	-28.7559	6.6478	-34.5591	4.3044	-23.4677	3.2332	-17.4496		5.2278	-22.2686	6.7734	-31.6042	3.9354	-20.4757	3.1988	-17.798		4.8972	-18.064	6.6508	-33.461	3.808	-18.9247	3.1104	-26.8612		5.0286	-22.3462	6.4192	-39.8931	7.6882	-46.4484	6.2178	-46.1742
5.746	-28.7578	6.6488	-34.5725	4.3084	-23.4399	3.2334	-17.015		5.2358	-22.2686	6.7752	-31.6117	3.938	-20.4924	3.2002	-17.805		4.8994	-18.0583	6.6514	-33.4857	3.8152	-19.1021	3.1116	-26.8829		5.032	-22.3747	6.4272	-39.739	7.6962	-46.2197	6.2254	-46.5299
5.7466	-28.7569	6.651	-34.5976	4.3128	-23.4106	3.2344	-17.035		5.2386	-22.2686	6.7758	-31.6139	3.9384	-20.4959	3.2008	-17.807		4.9074	-18.0152	6.6528	-33.5334	3.821	-19.2965	3.1242	-24.3626		5.0332	-22.4686	6.4378	-39.4431	7.7036	-46.4227	6.2274	-46.6181
5.7572	-28.7466	6.6514	-34.6293	4.319	-23.3679	3.2404	-17.1124		5.2432	-22.2577	6.7792	-31.6281	3.9458	-20.4854	3.2018	-17.812		4.913	-17.9856	6.6622	-33.7998	3.837	-19.8242	3.1266	-24.2472		5.0396	-22.6046	6.4504	-39.4202	7.7106	-46.5409	6.2284	-46.9092
5.7718	-28.7187	6.653	-34.6536	4.3204	-23.3572	3.2406	-17.1168		5.2524	-22.2661	6.7818	-31.6386	3.947	-20.4924	3.2054	-17.908		4.917	-17.9652	6.6672	-33.948	3.838	-19.8566	3.1326	-23.9659		5.0518	-22.6902	6.4546	-39.3764	7.7176	-46.4712	6.2294	-46.9518
5.7744	-28.7149	6.6626	-34.7589	4.3222	-23.3151	3.2414	-17.1279		5.2556	-22.2686	6.7878	-31.6625	3.967	-20.6572	3.2078	-17.938		4.9184	-17.9584	6.6902	-34.6801	3.8392	-19.7254	3.137	-23.738		5.0532	-22.6943	6.4678	-39.139	7.7262	-46.6787	6.2306	-47.0385
5.7798	-28.7093	6.6866	-35.0079	4.3312	-23.2695	3.2448	-17.1759		5.2656	-22.2736	6.8166	-31.7732	3.9788	-20.7335	3.21	-17.93		4.9264	-17.922	6.6916	-34.7154	3.8406	-19.7979	3.1392	-23.6341		5.054	-22.7922	6.4786	-38.8348	7.7964	-48.5121	6.2328	-48.1631
5.8054	-28.7103	6.6884	-35.0355	4.3342	-23.3151	3.2464	-17.1973		5.2902	-22.334	6.8232	-31.7762	3.9862	-20.8168	3.214	-17.914		4.9424	-17.8607	6.6944	-34.7948	3.841	-19.8165	3.1492	-23.1177		5.0558	-22.7814	6.491	-38.3869	7.8	-48.6151	6.237	-48.4997
5.8224	-28.7009	6.6884	-35.0363	4.338	-23.3372	3.248	-17.2172		5.2912	-22.3373	6.828	-31.7777	3.9892	-20.8361	3.2154	-17.907		4.946	-17.9323	6.6952	-34.8142	3.843	-19.9167	3.1568	-22.7339		5.064	-22.7052	6.4972	-38.0952	7.8008	-48.45	6.2374	-48.5247
5.8358	-28.6879	6.6886	-35.0371	4.3418	-23.3593	3.2484	-17.2223		5.2978	-22.3457	6.8652	-31.753	3.9918	-20.851	3.217	-17.923		4.9544	-17.9686	6.6956	-34.9871	3.8466	-20.3426	3.1624	-22.5348		5.0678	-22.6549	6.516	-37.0619	7.8262	-49.2242	6.2376	-48.5409
5.8566	-28.659	6.6932	-35.0647	4.3484	-23.395	3.2546	-17.285		5.3168	-22.3818	6.873	-31.7418	4.0086	-20.9448	3.2174	-17.927		4.9562	-18.0106	6.7052	-35.3364	3.851	-20.6589	3.167	-22.3589		5.0754	-22.5352	6.5356	-35.9223	7.8328	-49.5954	6.2432	-47.5177
5.8588	-28.6916	6.6962	-35.1474	4.3582	-23.4677	3.2594	-17.3514		5.3184	-22.3709	6.8754	-31.7373	4.0114	-20.9719	3.2198	-17.956		4.9578	-18.0242	6.7168	-35.7722	3.8608	-21.4056	3.172	-22.1742		5.082	-22.3829	6.5442	-35.4411	7.8436	-50.1651	6.2446	-47.6059
5.8602	-28.6916	6.7164	-35.2711	4.3606	-23.4784	3.2628	-17.395		5.3518	-22.4723	6.8786	-31.7321	4.0258	-20.9684	3.2234	-17.996		4.959	-17.9993	6.7176	-35.8004	3.8676	-21.9225	3.1734	-22.1165		5.086	-22.4346	6.5498	-35.1474	7.8444	-50.1651	6.2498	-47.9558
5.8916	-28.686	6.7166	-35.2719	4.364	-23.5162	3.266	-17.4127		5.3688	-22.5084	6.8816	-31.6767	4.039	-20.9448	3.2266	-18.033		4.9664	-18.0765	6.7318	-36.3385	3.868	-21.9657	3.178	-21.9419		5.086	-22.4359	6.5562	-34.8057	7.8792	-51.859	6.2504	-47.9411
5.9036	-28.6683	6.7322	-35.3329	4.3658	-23.5204	3.2748	-17.4835		5.3752	-22.5427	6.893	-31.9423	4.0496	-20.9702	3.2286	-18.865		4.9816	-18.3002	6.7334	-36.4003	3.8736	-22.2279	3.181	-21.828		5.0994	-22.1762	6.5676	-34.2495	7.8794	-51.8757	6.2514	-48.0014
5.9068	-28.7196	6.7322	-35.3329	4.369	-23.5276	3.2784	-17.5093		5.3928	-22.593	6.9324	-32.1532	4.053	-20.9886	3.229	-18.864		4.983	-18.3206	6.7468	-36.9296	3.8838	-22.896	3.1848	-22.1627		5.1068	-21.9205	6.5752	-33.9015	7.8818	-52.0833	6.2566	-48.2704
5.9218	-28.7419	6.7352	-35.3505	4.37	-23.5297	3.2838	-17.5499		5.4068	-22.624	6.9396	-32.2116	4.055	-20.9991	3.2296	-18.875		4.9956	-18.5375	6.7562	-37.2877	3.8874	-23.129	3.1892	-21.8352		5.1068	-21.9191	6.5852	-33.4703	7.91	-54.2666	6.266	-48.6805
5.9278	-28.7494	6.7702	-35.3756	4.3708	-23.5425	3.2848	-17.5565		5.408	-22.6148	6.9564	-32.3395	4.0638	-21.0438	3.23	-18.89		5.0054	-18.7158	6.7718	-37.8417	3.896	-23.7338	3.1896	-21.8713		5.108	-21.8702	6.6004	-33.1641	7.9174	-54.8651	6.2748	-48.9892
5.938	-28.7615	6.772	-35.3722	4.3778	-23.5989	3.2948	-17.6716		5.4122	-22.624	6.9658	-32.4068	4.0674	-21.0596	3.2306	-18.887		5.0076	-18.7544	6.7726	-37.5982	3.8966	-23.7831	3.1898	-21.489		5.1096	-21.8158	6.6056	-33.3599	7.9274	-55.6651	6.2834	-49.2391
5.9458	-28.8109	6.7724	-35.3722	4.3842	-23.6481	3.2954	-17.6723		5.4174	-22.6349	6.9758	-32.4704	4.0712	-21.0771	3.2306	-18.89		5.0118	-18.8339	6.773	-37.6759	3.9086	-24.7582	3.1918	-21.388		5.1174	-21.6199	6.6244	-32.9891	7.9348	-56.2787	6.29	-49.3567
5.9516	-28.8212	6.7726	-35.3714	4.3864	-23.6645	3.296	-17.6738		5.4228	-22.645	6.9824	-32.522	4.0946	-21.3033	3.2308	-18.891		5.0216	-19.086	6.7734	-37.6953	3.91	-24.857	3.1928	-21.3692		5.1194	-21.5601	6.642	-33.2599	7.9406	-56.6833	6.3046	-49.4934
5.9582	-28.8156	6.773	-35.3714	4.392	-23.7087	3.3126	-17.7653		5.4434	-22.6735	6.9918	-32.5459	4.103	-21.4515	3.2324	-18.925		5.0246	-19.0531	6.7752	-37.757	3.9188	-25.579	3.1954	-21.3029		5.133	-21.1766	6.6464	-33.2932	7.9506	-57.4318	6.3116	-49.4185
5.96	-28.769	6.7738	-35.2377	4.399	-23.708	3.314	-17.6723		5.4458	-22.6752	7.01	-32.6858	4.105	-21.4874	3.2334	-18.46		5.0252	-19.0679	6.7758	-37.7747	3.9218	-25.8166	3.1982	-21.2697		5.1422	-20.7142	6.6564	-33.3849	7.9734	-58.6257	6.316	-49.2465
5.9602	-28.7718	6.7742	-35.2653	4.4024	-23.7565	3.3158	-17.6716		5.4542	-22.697	7.028	-32.8025	4.1304	-21.9407	3.2368	-18.539		5.0264	-19.2382	6.7792	-37.8964	3.9224	-25.8043	3.1992	-21.2495		5.1462	-20.5142	6.67	-33.5557	7.9952	-59.3696	6.3304	-48.9995
5.961	-28.7783	6.7796	-35.2452	4.4042	-23.7971	3.3178	-17.6701		5.461	-22.7154	7.0394	-32.8885	4.1318	-21.9635	3.2372	-18.547		5.0326	-19.4244	6.7818	-37.9828	3.9294	-26.4384	3.207	-21.0937		5.1524	-20.4626	6.673	-33.5974	8.0418	-58.1727	6.364	-47.8029
5.9796	-28.9358	6.8132	-35.0722	4.4194	-23.9319	3.3186	-17.6701		5.4876	-22.7414	7.0478	-32.9483	4.1356	-22.0345	3.2392	-18.592		5.0344	-19.4744	6.7878	-38.1769	3.9422	-27.5169	3.2148	-20.9292		5.1584	-20.2218	6.6782	-33.989	8.061	-57.2151	6.3652	-47.969
6.0034	-29.112	6.825	-34.9452	4.4296	-24.0203	3.3274	-17.6635		5.492	-22.7573	7.0774	-33.1024	4.155	-22.294	3.2392	-18.593		5.0346	-19.4835	6.8166	-38.9303	3.9534	-28.3639	3.2198	-20.8225		5.1616	-20.0926	6.688	-34.2724	8.0706	-56.5181	6.3654	-48.3263
6.0046	-29.1213	6.8288	-34.9001	4.43	-23.8876	3.3284	-17.6627		5.5016	-22.79	7.0936	-33.1772	4.166	-22.5061	3.2412	-18.641		5.0356	-19.5153	6.8232	-39.0608	3.9536	-28.3901	3.2224	-20.7633		5.1648	-20.0505	6.6942	-34.4515	8.0944	-55.409	6.3738	-48.2028
6.0092	-29.1539	6.8664	-34.4213	4.4414	-23.9554	3.3344	-17.6561		5.5142	-22.8278	7.0954	-33.184	4.1704	-22.2686	3.2444	-18.705		5.0358	-19.4551	6.828	-39.1367	3.9538	-28.4009	3.2266	-20.671		5.1724	-19.905	6.7098	-34.914	8.1016	-55.4924	6.3766	-48.2263
6.0096	-29.1567	6.8726	-34.336	4.4502	-24.0074	3.3384	-17.4186		5.5162	-22.8336	7.1026	-33.2072	4.1742	-22.5079	3.2506	-18.868		5.0386	-19.5244	6.8652	-39.2584	3.9544	-28.4379	3.2278	-21.5539		5.1726	-19.8274	6.719	-35.1994	8.1624	-54.409	6.3822	-48.1748
6.0098	-29.1548	6.8754	-34.2993	4.455	-24.0345	3.34	-17.4592		5.5204	-22.8453	7.1058	-33.2161	4.1756	-22.6648	3.2512	-18.883		5.041	-19.5857	6.873	-39.1861	3.974	-29.6228	3.2286	-21.5553		5.1802	-19.6901	6.731	-35.5911	8.1766	-54.8924	6.3842	-50.0417
6.0098	-29.1567	6.8786	-34.2541	4.4844	-24.1479	3.3458	-17.4577		5.5728	-22.9753	7.1438	-33.2588	4.1758	-22.6657	3.2528	-18.899		5.0422	-19.6152	6.8754	-39.1543	3.9792	-29.8034	3.2298	-21.5568		5.1822	-19.6506	6.751	-36.1911	8.1804	-54.8787	6.3958	-49.4905
6.012	-29.1874	6.8816	-34.1388	4.5018	-24.247	3.3476	-17.4569		5.573	-22.9761	7.154	-33.2393	4.1762	-22.6701	3.2572	-18.993		5.0508	-19.7969	6.8786	-39.082	3.9876	-30.1058	3.2298	-21.613		5.1868	-19.5704	6.7606	-36.4661	8.1834	-54.8696	6.41	-49.5316
6.0232	-29.4111	6.893	-34.2717	4.5108	-24.294	3.3574	-17.4503		5.6224	-23.1086	7.1586	-33.2274	4.1946	-22.891	3.2614	-19.078		5.0636	-20.032	6.8816	-39.299	3.995	-30.2415	3.23	-21.613		5.1948	-19.4371	6.7648	-36.564	8.1864	-54.8393	6.4224	-49.2053
6.0252	-29.4503	6.9324	-33.9541	4.5138	-24.3097	3.3646	-17.4429		5.6244	-23.1119	7.1682	-33.276	4.2044	-23.0102	3.2636	-19.124		5.0702	-20.1569	6.893	-39.3325	4.002	-30.2523	3.2322	-21.6015		5.1956	-19.3732	6.7684	-36.6557	8.1884	-54.8893	6.4244	-49.2038
6.0286	-29.5202	6.9396	-33.9174	4.5306	-24.3953	3.3666	-17.4473		5.6324	-23.1245	7.1792	-33.2633	4.2054	-23.0207	3.265	-19.151		5.0738	-20.191	6.9324	-38.7468	4.0242	-29.8311	3.2324	-21.6015		5.1966	-19.3705	6.7744	-36.8119	8.1902	-54.9166	6.426	-49.2509
6.0292	-29.5304	6.9564	-33.8271	4.5372	-24.4281	3.3744	-17.3994		5.6342	-23.127	7.1894	-33.2475	4.215	-23.1356	3.2664	-19.193		5.0804	-20.2307	6.9396	-38.7926	4.0372	-29.2125	3.2334	-21.6029		5.2116	-19.38	6.7836	-37.0536	8.1924	-54.9136	6.4296	-49.3464
6.0298	-29.5453	6.9658	-33.772	4.5372	-24.5564	3.3752	-17.395		5.6352	-23.1337	7.1988	-33.2251	4.2222	-23.2198	3.2682	-19.237		5.0944	-20.3284	6.9564	-38.4521	4.0464	-28.6586	3.239	-20.9913		5.219	-19.395	6.7868	-36.9869	8.2058	-55.4909	6.4498	-49.758
6.0368	-29.687	6.9758	-33.7135	4.5372	-24.5564	3.3794	-17.3677		5.6398	-23.1471	7.2118	-33.184	4.224	-23.2408	3.2694	-19.259		5.0962	-20.3363	6.9658	-38.1998	4.054	-28.1988	3.239	-20.9913		5.2194	-19.2222	6.79	-37.0807	8.251	-56.6908	6.4508	-49.7963
6.0394	-29.6712	6.9824	-33.6834	4.5608	-24.6883	3.3832	-17.3485		5.6432	-23.2293	7.221	-33.1481	4.2272	-23.2995	3.2702	-19.274		5.1034	-20.3613	6.9758	-37.9052	4.058	-27.9905	3.2398	-20.9581		5.2452	-19.6792	6.7958	-37.3098	8.2566	-56.6712	6.4552	-49.9374
6.0402	-29.6814	6.9918	-33.6015	4.5824	-24.8808	3.389	-17.3677		5.6512	-23.2603	7.2254	-33.1279	4.2292	-23.3346	3.2732	-19.336		5.1064	-20.3681	6.9824	-37.7041	4.0702	-27.3147	3.242	-20.9682		5.2574	-19.9267	6.8076	-37.8952	8.2568	-56.209	6.4674	-50.496
6.051	-29.8585	7.0104	-33.5288	4.5944	-24.9486	3.3912	-19.4745		5.6662	-23.3106	7.2304	-33.1107	4.2356	-23.4494	3.2744	-19.358		5.1074	-20.3693	6.9918	-37.4959	4.0846	-26.4384	3.2468	-20.9869		5.2652	-20.215	6.832	-38.7369	8.257	-56.7227	6.4744	-51.1648
6.0598	-30.0085	7.028	-33.4552	4.6032	-24.7361	3.3992	-19.4967		5.6856	-23.3617	7.2324	-33.1032	4.2424	-23.502	3.2774	-19.416		5.1134	-20.4158	7.0102	-37.0919	4.0934	-25.9971	3.2496	-20.997		5.2698	-20.3551	6.8572	-39.4327	8.2592	-57.4257	6.483	-50.7473
6.0626	-30.0523	7.04	-33.4302	4.6528	-25.3108	3.4038	-19.5085		5.6966	-23.3492	7.2462	-33.0463	4.2432	-23.5082	3.2784	-19.337		5.1302	-20.3738	7.0278	-36.6526	4.0946	-25.9555	3.2526	-21.0158		5.2722	-20.4218	6.8664	-39.6869	8.2764	-57.1409	6.4888	-50.4357
6.072	-30.2089	7.0508	-33.4101	4.6744	-25.576	3.4064	-19.6007		5.7108	-23.469	7.2574	-32.9932	4.2434	-23.5108	3.2804	-19.386		5.1326	-19.9468	7.04	-36.3968	4.0968	-25.9092	3.2546	-21.0158		5.278	-20.5809	6.8834	-40.0452	8.2794	-57.0833	6.4964	-50.0667
6.0726	-30.2182	7.0562	-33.3834	4.703	-25.9347	3.4076	-19.583		5.722	-23.5512	7.26	-32.9768	4.2502	-23.5687	3.2814	-19.487		5.1366	-19.9502	7.0508	-36.2168	4.1014	-25.812	3.2566	-21.0172		5.2936	-21.216	6.8882	-40.3702	8.2922	-56.7606	6.5126	-49.8433
6.0742	-30.2182	7.0782	-33.3616	4.7114	-26.0965	3.4128	-19.5018		5.7244	-23.5747	7.287	-32.8002	4.2602	-23.6476	3.2832	-19.518		5.1412	-19.9468	7.0562	-36.0439	4.1068	-25.7071	3.2604	-21.0158		5.297	-21.3547	6.8936	-40.4431	8.2936	-56.6954	6.517	-49.9109
6.079	-30.4727	7.08	-33.36	4.7176	-26.1771	3.4146	-19.4753		5.7344	-23.6677	7.2892	-32.786	4.2612	-23.5634	3.2858	-19.542		5.1482	-19.9321	7.0782	-35.9733	4.1094	-25.6176	3.2634	-21.0144		5.323	-22.4101	6.8992	-40.4952	8.2942	-56.1318	6.5264	-49.7963
6.0864	-30.5724	7.085	-33.3541	4.757	-26.7026	3.4222	-19.355		5.7388	-23.7071	7.2992	-32.6768	4.2626	-23.5292	3.293	-19.625		5.1508	-19.923	7.08	-35.9698	4.1248	-25.2303	3.2636	-21.01		5.3334	-22.795	6.9026	-40.5119	8.3116	-56.153	6.5296	-49.7698
6.0908	-30.5631	7.108	-33.3274	4.771	-26.7817	3.4234	-19.3713		5.7504	-23.8086	7.3174	-32.5549	4.2672	-23.3793	3.3024	-19.725		5.155	-19.9037	7.085	-35.9592	4.1276	-25.1655	3.2636	-21.01		5.339	-23.0561	6.9102	-40.8306	8.3218	-55.406	6.535	-49.933
6.1008	-30.7178	7.139	-33.2889	4.788	-27.0576	3.426	-19.5188		5.7598	-23.7356	7.3216	-32.5265	4.2692	-23.3907	3.3028	-19.73		5.159	-19.8832	7.108	-35.9504	4.1414	-24.8847	3.2676	-21.01		5.3528	-23.6178	6.9132	-40.9181	8.3222	-55.406	6.5558	-50.3225
6.104	-30.7607	7.1494	-33.2798	4.8072	-27.1703	3.429	-19.5439		5.7664	-23.7557	7.3372	-32.4008	4.2696	-23.3925	3.3028	-19.731		5.1668	-19.8605	7.139	-36.0351	4.1496	-24.4095	3.2682	-21.01		5.3572	-23.7687	6.9318	-41.2889	8.3278	-55.3924	6.5602	-50.4342
6.1042	-30.7625	7.1584	-33.3073	4.8248	-27.7735	3.4318	-19.5631		5.77	-23.7725	7.3648	-32.2722	4.2698	-23.3933	3.3042	-19.745		5.1676	-19.8582	7.1494	-36.1551	4.1534	-24.4851	3.2732	-21.0057		5.3678	-24.0666	6.9396	-41.3556	8.3372	-55.5484	6.5688	-50.887
6.1042	-30.7653	7.1772	-33.3157	4.8298	-27.7721	3.4328	-19.5682		5.7946	-23.8723	7.3782	-32.2303	4.2732	-23.4792	3.3076	-19.805		5.1702	-19.7765	7.1584	-36.2345	4.1636	-24.8338	3.2756	-21.0028		5.3778	-24.5385	6.944	-41.3702	8.3432	-55.506	6.5704	-51.1501
6.1064	-30.4736	7.1844	-33.319	4.8308	-27.7714	3.4402	-19.5284		5.7952	-23.874	7.3896	-32.1944	4.2778	-23.4144	3.309	-19.884		5.1762	-19.7719	7.1772	-36.829	4.169	-25.0097	3.278	-20.9942		5.4176	-24.635	6.9744	-41.0014	8.359	-55.409	6.5814	-51.8513
6.1076	-30.4829	7.1968	-33.3249	4.8508	-27.6979	3.4436	-19.5181		5.8078	-23.9159	7.41	-32.1323	4.28	-23.2934	3.3212	-19.905		5.1788	-19.7685	7.1844	-37.0813	4.1798	-25.5667	3.2868	-20.9595		5.4178	-24.631	6.9778	-40.9681	8.3758	-55.4015	6.5906	-52.4496
6.1106	-30.5081	7.2124	-33.3324	4.854	-27.6765	3.4464	-19.7313		5.8088	-23.9192	7.4188	-32.1069	4.285	-23.2408	3.3244	-19.96		5.1862	-19.7538	7.1968	-37.5382	4.1842	-25.8058	3.294	-20.9249		5.4192	-24.5942	6.9794	-41.0431	8.3866	-55.3378	6.597	-53.1332
6.1154	-31.2229	7.2216	-33.3374	4.8558	-27.6651	3.452	-19.7342		5.8136	-23.8706	7.4444	-32.0365	4.286	-23.2294	3.3296	-19.994		5.19	-19.831	7.2124	-38.161	4.1888	-25.2797	3.2954	-20.9177		5.4194	-24.6078	6.982	-40.9764	8.4042	-54.8105	6.603	-53.7858
6.1224	-31.2425	7.2256	-33.3316	4.8776	-27.4605	3.4542	-19.749		5.8292	-23.9569	7.4642	-32.0665	4.296	-23.1154	3.3318	-20.009		5.1918	-19.831	7.2216	-38.5545	4.2016	-25.5651	3.297	-20.9105		5.4198	-24.6038	6.986	-41.3243	8.406	-54.7636	6.6208	-56.2878
6.1342	-30.7169	7.2664	-33.3525	4.8786	-27.4698	3.4558	-19.7777		5.8436	-24.0282	7.4692	-32.0934	4.2982	-23.0733	3.3336	-20.021		5.2016	-19.8105	7.2256	-38.7309	4.2042	-25.6315	3.297	-20.8816		5.4228	-24.567	6.9912	-41.3577	8.4334	-54.8348	6.653	-61.3931
6.136	-30.7029	7.2714	-33.3708	4.898	-27.3421	3.465	-19.9223		5.8622	-24.1246	7.4706	-32.0971	4.3042	-22.9217	3.335	-20.03		5.2164	-19.9037	7.2664	-41.0297	4.212	-25.8367	3.301	-20.8557		5.4442	-24.0774	6.9944	-40.8223	8.4656	-55.1348	6.6548	-61.5577
6.147	-30.6143	7.2726	-33.3708	4.922	-27.248	3.4712	-20.0831		5.8628	-24.1271	7.4724	-32.1001	4.3168	-22.663	3.3368	-19.978		5.2186	-19.8969	7.2714	-41.3879	4.2166	-25.9709	3.3104	-20.7835		5.453	-23.7769	7.0242	-40.8056	8.4902	-55.309	6.664	-61.6121
6.1504	-30.5836	7.2764	-33.3708	4.937	-27.2502	3.4758	-20.2078		5.8686	-24.1489	7.482	-32.0807	4.3278	-22.7367	3.3518	-20.031		5.2212	-19.9355	7.2726	-41.4567	4.2172	-25.9879	3.3146	-20.6595		5.4586	-23.5579	7.0412	-40.5035	8.4976	-55.5802	6.6674	-62.1325
6.1596	-30.4997	7.2914	-33.3717	4.9394	-27.2452	3.4808	-20.3413		5.87	-24.1615	7.4944	-32.044	4.3296	-22.7498	3.3534	-20.036		5.2232	-19.965	7.2764	-41.6931	4.238	-26.5464	3.3206	-20.6826		5.4742	-23.1866	7.067	-39.7452	8.504	-55.609	6.6824	-60.2744
6.1596	-30.4382	7.2954	-33.3725	4.9398	-27.2416	3.4828	-20.393		5.8722	-24.1757	7.5044	-32.0702	4.33	-22.7534	3.3584	-19.964		5.229	-20.0433	7.2914	-42.584	4.238	-26.5094	3.335	-20.42		5.4784	-23.0615	7.068	-39.7139	8.5042	-55.7666	6.6936	-58.0415
6.1682	-30.3152	7.2992	-33.3458	4.9542	-27.0199	3.4854	-20.4085		5.8722	-24.1757	7.5066	-32.0754	4.3304	-22.756	3.3664	-19.965		5.2366	-20.1013	7.2954	-42.8099	4.2394	-26.531	3.342	-20.257		5.4854	-22.8521	7.068	-39.7077	8.5062	-55.8939	6.72	-53.0538
6.1688	-30.3124	7.3214	-33.3199	4.9628	-26.8887	3.4912	-20.6637		5.8766	-24.2017	7.5244	-32.1233	4.344	-22.8568	3.369	-19.964		5.2428	-20.2159	7.2992	-42.9881	4.241	-26.5541	3.3514	-20.0348		5.498	-22.4495	7.0688	-39.6765	8.5092	-55.9924	6.7386	-50.3651
6.1768	-30.2686	7.3324	-33.3424	4.9638	-26.8737	3.4942	-20.7958		5.8766	-24.2017	7.534	-32.1502	4.349	-22.8901	3.3706	-19.963		5.2462	-20.2795	7.3214	-43.7784	4.2424	-26.713	3.3532	-20.0767		5.5028	-22.3026	7.069	-39.6723	8.5252	-56.4999	6.7576	-48.0308
6.1936	-30.1614	7.3648	-33.4277	4.9674	-26.8273	3.4986	-21.0163		5.8794	-24.2101	7.537	-32.1585	4.3504	-22.8971	3.375	-19.899		5.2502	-20.3454	7.3324	-44.3818	4.2442	-26.7624	3.3582	-19.9699		5.5298	-21.4894	7.0792	-39.3306	8.5256	-56.5196	6.7722	-46.6284
6.1964	-30.1511	7.3778	-33.5062	4.9808	-26.6063	3.4986	-20.989		5.9004	-24.3166	7.542	-32.1727	4.3556	-22.8989	3.3816	-19.916		5.2584	-20.4385	7.3648	-45.2375	4.249	-26.892	3.3606	-19.9165		5.5302	-21.5982	7.086	-39.1306	8.5348	-56.8909	6.8062	-44.4322
6.1998	-30.1381	7.3898	-33.5647	4.983	-26.6191	3.4986	-20.992		5.9076	-24.3828	7.5446	-32.1816	4.36	-22.8989	3.3834	-19.92		5.2612	-20.484	7.3778	-45.3892	4.2492	-26.7948	3.3664	-19.791		5.5306	-21.5914	7.106	-38.7015	8.5508	-57.653	6.8086	-44.3146
6.2192	-30.0141	7.4108	-33.6683	4.9856	-26.6341	3.5144	-21.3203		5.9114	-24.4054	7.5536	-32.2153	4.364	-22.9252	3.389	-19.911		5.2648	-20.5396	7.3898	-45.1369	4.257	-26.9475	3.3758	-19.5039		5.5634	-21.5166	7.1066	-38.6869	8.603	-59.806	6.8152	-44.0192
6.2292	-29.9638	7.4188	-33.7084	5.0164	-26.7781	3.5158	-21.3749		5.9226	-24.4691	7.5548	-32.2213	4.3652	-22.9208	3.3912	-22.734		5.2704	-20.6236	7.4108	-44.1101	4.2666	-27.1311	3.3818	-19.4246		5.573	-21.5614	7.1188	-38.564	8.6246	-59.953	6.8228	-43.7266
6.2316	-29.9526	7.4436	-33.8321	5.0234	-26.8038	3.5168	-21.4103		5.9262	-24.4867	7.5598	-32.2445	4.3688	-22.9068	3.4012	-22.832		5.2808	-20.7735	7.4188	-43.5667	4.2778	-26.9846	3.384	-19.3958		5.584	-21.6526	7.1192	-38.5577	8.625	-60.4302	6.8256	-43.5943
6.2322	-29.988	7.4642	-34.0235	5.0262	-26.8131	3.52	-21.5202		5.9398	-24.5488	7.5682	-32.2834	4.3694	-22.9041	3.4014	-22.833		5.2814	-20.786	7.4436	-41.5996	4.278	-26.6991	3.389	-22.9143		5.5892	-21.7029	7.1314	-38.3223	8.6264	-60.2908	6.8366	-43.343
6.2324	-29.9871	7.4692	-34.1012	5.0278	-26.8145	3.522	-21.5895		5.9418	-24.5555	7.5736	-32.3088	4.3698	-22.9261	3.4016	-22.835		5.2864	-20.8746	7.4642	-40.1988	4.278	-26.6991	3.3914	-22.9518		5.5984	-21.7981	7.1316	-38.3202	8.6278	-60.4181	6.8444	-42.9931
6.2326	-30.0141	7.4706	-34.1179	5.0352	-26.8402	3.5254	-21.7142		5.9438	-24.5412	7.5914	-32.3941	4.3706	-22.9278	3.4068	-22.93		5.2866	-20.878	7.4692	-39.8071	4.2862	-26.6235	3.3994	-23.0802		5.6004	-21.8212	7.1336	-38.2806	8.6756	-61.1424	6.8586	-43.7839
6.2342	-29.9563	7.4724	-34.1346	5.046	-26.8773	3.5378	-22.2608		5.9596	-24.6653	7.5922	-32.3701	4.3736	-22.9357	3.408	-22.92		5.3156	-21.2403	7.4706	-39.7012	4.2914	-26.5649	3.402	-22.9878		5.6362	-22.6698	7.1392	-38.3452	8.706	-61.1166	6.8602	-43.4694
6.2354	-29.9573	7.482	-34.1806	5.0706	-26.96	3.541	-22.3744		5.9614	-24.6963	7.5998	-32.4098	4.3876	-22.9664	3.4158	-22.844		5.3162	-21.2425	7.4724	-39.6377	4.298	-26.4878	3.406	-22.9388		5.6372	-22.6984	7.143	-38.2994	8.7258	-60.8818	6.8784	-43.5737
6.2366	-29.9582	7.4944	-34.1656	5.0838	-27.0027	3.5412	-22.3811		5.9744	-24.817	7.601	-32.4173	4.3928	-22.9848	3.417	-22.832		5.3302	-21.4435	7.482	-38.9761	4.3014	-26.4523	3.4074	-22.9229		5.6376	-22.7052	7.1506	-38.2098	8.7528	-61.1196	6.9014	-44.6233
6.2654	-29.974	7.5044	-34.2633	5.0924	-27.0305	3.5418	-22.4017		5.9748	-24.8212	7.6062	-32.4442	4.404	-23.0506	3.4232	-22.775		5.3402	-21.506	7.4944	-37.9493	4.3022	-26.4446	3.4168	-22.8133		5.6576	-23.2533	7.1538	-38.1744	8.7676	-61.3969	6.9158	-45.1672
6.2656	-29.974	7.5056	-34.2759	5.1046	-27.0691	3.543	-22.3988		5.987	-24.9352	7.612	-32.4756	4.4044	-23.0523	3.4244	-22.797		5.3468	-21.523	7.5044	-37.4324	4.3074	-26.3829	3.418	-22.8017		5.671	-24.0611	7.1558	-37.864	8.8026	-61.7969	6.9196	-45.2407
6.2672	-29.974	7.5244	-34.4572	5.1242	-27.1332	3.5544	-22.8606		5.9872	-24.9361	7.6278	-32.5512	4.4218	-23.1409	3.4272	-23.008		5.3494	-21.4787	7.5062	-37.3424	4.3158	-26.2764	3.4244	-22.6921		5.6818	-24.5099	7.1878	-38.0286	8.8168	-61.5257	6.925	-45.4303
6.2678	-29.9768	7.5288	-34.5007	5.1402	-27.1789	3.5562	-22.941		5.9872	-24.9361	7.633	-32.6095	4.4294	-23.1742	3.4302	-23.053		5.3562	-21.5208	7.5246	-36.432	4.319	-26.2332	3.4246	-22.6993		5.685	-24.5684	7.2014	-38.316	8.8442	-61.6499	6.9314	-45.7332
6.2706	-29.9824	7.5312	-34.5232	5.1458	-27.3314	3.5714	-23.5334		5.995	-25.0065	7.64	-32.6634	4.4414	-23.2452	3.4336	-23.096		5.3618	-21.5389	7.5326	-36.0545	4.3194	-25.434	3.4274	-22.933		5.687	-24.6595	7.2158	-38.8202	8.8486	-62.0287	6.9354	-42.9005
6.296	-30.0197	7.5414	-34.6093	5.1506	-27.31	3.5728	-23.5865		5.9954	-25.009	7.6438	-32.6948	4.442	-23.2829	3.4346	-23.072		5.374	-21.523	7.5354	-35.9292	4.3208	-25.488	3.4288	-22.9532		5.7014	-25.2498	7.2272	-39.1348	8.8986	-63.2499	6.9384	-43.0813
6.3092	-30.071	7.55	-34.6928	5.161	-27.4049	3.5862	-24.499		5.9968	-25.0308	7.6472	-32.7202	4.4424	-23.1321	3.4418	-23.061		5.3972	-21.5151	7.5414	-35.6769	4.3218	-25.9138	3.4406	-23.06		5.7022	-25.2783	7.229	-39.1869	8.909	-63.2954	6.9432	-43.3841
6.3144	-30.0803	7.5522	-34.7146	5.1788	-27.6437	3.5896	-24.3552		5.9972	-25.0207	7.653	-32.697	4.4538	-23.1461	3.4446	-23.048		5.4082	-21.4447	7.5522	-35.2782	4.324	-26.1962	3.4428	-23.0715		5.7174	-25.9216	7.231	-39.2494	8.917	-63.556	6.9448	-43.487
6.3394	-30.1129	7.5556	-34.7488	5.1816	-27.6894	3.5974	-24.4186		6.002	-25.0953	7.662	-32.7554	4.4578	-23.1505	3.45	-23.325		5.4214	-21.347	7.5536	-35.1142	4.325	-26.2255	3.4452	-23.4783		5.718	-25.9447	7.266	-40.6306	8.9652	-61.6878	6.9576	-44.2029
6.3562	-30.1772	7.5648	-34.8792	5.1906	-27.8384	3.6	-24.4334		6.0076	-25.1851	7.6738	-32.8317	4.4602	-23.1619	3.4512	-23.327		5.4442	-21.079	7.5548	-35.0806	4.3256	-26.244	3.4468	-23.5404		5.7188	-25.9706	7.2682	-40.716	8.9794	-61.1196	6.9742	-45.2995
6.3772	-30.2462	7.579	-35.0171	5.1954	-27.9168	3.6022	-24.426		6.0098	-25.2144	7.6814	-32.9244	4.4658	-23.1821	3.4512	-23.322		5.4468	-21.0404	7.5598	-34.9483	4.3278	-26.3026	3.4544	-23.8303		5.7298	-26.282	7.275	-40.9973	8.983	-61.6439	6.9866	-46.0801
6.3826	-30.2565	7.585	-35.0756	5.2106	-28.1621	3.6092	-24.3434		6.0102	-25.2211	7.686	-32.9708	4.487	-23.2206	3.456	-23.449		5.4512	-21.0892	7.5682	-34.7366	4.3288	-26.335	3.4562	-23.8981		5.744	-26.5282	7.2972	-42.3014	8.9882	-61.1409	7.0028	-47.5339
6.3994	-30.3422	7.592	-35.1407	5.2304	-28.5735	3.6174	-24.2224		6.0218	-25.382	7.6958	-33.0306	4.4892	-23.2346	3.4652	-23.673		5.457	-21.0325	7.5736	-34.6113	4.3426	-26.6852	3.4594	-24.2602		5.747	-26.5241	7.3084	-42.9743	9.0116	-60.4363	7.0044	-47.6559
6.4	-30.345	7.6134	-35.3864	5.2356	-28.6434	3.618	-24.2098		6.0348	-25.6805	7.7082	-33.1877	4.5032	-23.3188	3.4662	-23.73		5.468	-20.9405	7.5914	-34.2373	4.347	-26.784	3.4624	-24.4232		5.7496	-26.5676	7.3092	-43.0202	9.0406	-58.7848	7.007	-47.8441
6.4006	-30.3468	7.621	-35.4508	5.2376	-28.6719	3.6182	-24.2003		6.0356	-25.6872	7.7138	-33.2947	4.5118	-23.3697	3.4686	-23.822		5.4726	-20.8439	7.5922	-34.1509	4.3504	-26.9691	3.4666	-24.6497		5.7518	-26.5962	7.3118	-43.1764	9.0476	-58.7409	7.0102	-48.0455
6.4278	-30.4661	7.6226	-35.4491	5.2634	-29.3014	3.6196	-24.1486		6.0388	-25.7207	7.7226	-33.374	4.5188	-23.41	3.4764	-24.122		5.477	-20.8508	7.5998	-34.0256	4.357	-27.1605	3.4814	-25.12		5.7814	-26.4221	7.3176	-43.6305	9.0584	-58.4196	7.0358	-49.3714
6.4436	-30.5249	7.6336	-35.5435	5.265	-29.3378	3.6306	-23.7038		6.0414	-25.7509	7.727	-33.4129	4.526	-23.4337	3.4798	-24.201		5.5	-20.8644	7.601	-34.0044	4.364	-27.7514	3.4824	-25.3984		5.7822	-26.4044	7.3184	-43.7097	9.0746	-57.9787	7.0362	-49.6316
6.4516	-30.5584	7.6376	-35.5753	5.2698	-26.4773	3.6346	-23.5489		6.042	-25.761	7.7294	-33.4368	4.5336	-23.4643	3.4802	-24.219		5.514	-20.8598	7.6062	-33.9286	4.365	-27.7899	3.4832	-25.4042		5.788	-26.2439	7.3214	-43.9472	9.0858	-57.5893	7.0582	-52.6275
6.4564	-30.5817	7.6428	-35.6162	5.272	-26.5093	3.6446	-23.152		6.0512	-25.8498	7.7344	-33.4704	4.5368	-23.4766	3.4806	-24.168		5.5176	-20.8746	7.612	-33.8492	4.3658	-27.8193	3.4844	-25.5254		5.79	-26.1854	7.3512	-46.2722	9.1024	-57.3409	7.0874	-55.1941
6.475	-30.6581	7.6556	-35.7784	5.2746	-26.5457	3.648	-23.0435		6.059	-26.0317	7.737	-33.4884	4.5474	-23.5187	3.485	-24.362		5.5184	-20.878	7.6146	-33.8227	4.3694	-27.9442	3.4848	-25.5787		5.801	-25.7706	7.3544	-46.5972	9.1418	-56.6742	7.0936	-55.6307
6.486	-30.6973	7.6608	-35.8327	5.2818	-26.6498	3.6508	-22.958		6.0714	-26.3167	7.7562	-33.6776	4.5528	-23.5511	3.4878	-24.488		5.5314	-20.9234	7.6276	-33.7169	4.3724	-28.0677	3.4864	-25.7619		5.816	-25.6714	7.378	-48.1055	9.1684	-56.5848	7.1064	-56.4113
6.506	-30.7551	7.6664	-35.8978	5.2984	-26.7667	3.6532	-22.8886		6.074	-26.3738	7.7576	-33.7083	4.5592	-23.5845	3.4928	-24.796		5.5422	-20.9564	7.6322	-33.7804	4.3782	-28.2945	3.4868	-25.8124		5.821	-25.4238	7.3848	-48.4367	9.175	-56.6302	7.1082	-56.6141
6.515	-30.7756	7.6734	-35.9747	5.3048	-26.7589	3.66	-22.6872		6.0748	-26.3922	7.759	-33.7367	4.5764	-23.6695	3.493	-24.799		5.5484	-20.9734	7.6396	-33.828	4.382	-28.4441	3.4954	-26.8857		5.8234	-25.345	7.3856	-48.4721	9.1866	-56.853	7.1238	-57.1463
6.5418	-30.8157	7.6782	-35.9321	5.3122	-26.8024	3.6726	-22.3139		6.0808	-26.352	7.7594	-33.7472	4.5954	-23.7554	3.493	-24.663		5.5494	-20.9972	7.6438	-33.8597	4.388	-28.6678	3.4976	-27.1757		5.8388	-24.8962	7.3858	-48.4742	9.2202	-57.7575	7.1242	-54.9442
6.5522	-30.8231	7.6884	-36.0483	5.3214	-26.8544	3.6894	-22.1849		6.0888	-26.4643	7.784	-34.2918	4.606	-23.8001	3.4934	-24.679		5.5608	-21.1131	7.6472	-33.888	4.3944	-28.8931	3.4984	-27.2752		5.841	-24.5793	7.3872	-48.5242	9.2362	-58.1106	7.1296	-55.175
6.578	-30.8855	7.6974	-36.146	5.328	-26.8894	3.729	-21.9827		6.0914	-26.4987	7.7858	-33.8579	4.6244	-23.9228	3.505	-25.272		5.5778	-21.2675	7.653	-33.7786	4.3964	-28.7943	3.502	-27.4743		5.8546	-24.2651	7.3964	-48.9451	9.2556	-58.9727	7.1594	-54.9692
6.5872	-30.9424	7.6992	-36.1661	5.3378	-26.94	3.7372	-21.8492		6.0964	-26.8214	7.7898	-33.8961	4.6446	-24.0219	3.5084	-25.49		5.5808	-21.3073	7.662	-33.8474	4.4054	-29.2603	3.5102	-28.4005		5.86	-24.1305	7.4084	-49.2492	9.2818	-54.1378	7.1618	-54.9104
6.5898	-30.9927	7.7148	-36.4176	5.342	-26.96	3.744	-21.8367		6.1102	-26.9765	7.811	-34.107	4.6526	-24.0824	3.5174	-25.892		5.5972	-21.5208	7.6738	-33.9621	4.4066	-29.3189	3.5106	-28.4351		5.8676	-23.9306	7.4208	-49.1221	9.2946	-54.2696	7.1654	-54.7619
6.5946	-30.9918	7.7174	-36.4318	5.3452	-26.9806	3.7446	-21.8359		6.1102	-26.9933	7.8118	-34.1063	4.6544	-24.0184	3.53	-26.444		5.6004	-21.5616	7.6814	-34.2285	4.4238	-30.1366	3.5174	-29.1059		5.8786	-23.6286	7.4304	-48.8742	9.3082	-54.3166	7.1708	-54.8178
6.652	-31.1931	7.742	-36.6616	5.3618	-27.0883	3.7474	-21.83		6.1104	-26.9933	7.8124	-34.1063	4.6548	-24.0771	3.534	-26.626		5.6366	-22.3531	7.686	-34.3502	4.4502	-31.1426	3.5202	-29.4146		5.89	-23.3104	7.4332	-48.7742	9.3132	-52.8651	7.1826	-54.4326
6.6536	-31.1987	7.742	-36.6641	5.365	-26.9564	3.757	-21.8086		6.1118	-26.9824	7.8126	-34.1063	4.6968	-24.7259	3.5376	-26.794		5.6562	-22.6859	7.6958	-34.5813	4.4518	-31.1842	3.5204	-29.429		5.9108	-22.9568	7.4374	-48.5909	9.3154	-52.95	7.1878	-54.2077
6.6596	-31.2108	7.7422	-36.67	5.371	-27.0398	3.7594	-21.802		6.117	-26.9396	7.814	-34.0778	4.698	-24.7434	3.5378	-26.824		5.6576	-22.7063	7.7082	-35.0753	4.458	-31.3416	3.5206	-29.4882		5.9232	-22.799	7.446	-48.0909	9.3198	-53.0757	7.1962	-53.8593
6.6846	-31.2425	7.7562	-36.5781	5.377	-27.0911	3.7946	-21.6876		6.1182	-26.9295	7.8352	-34.2544	4.706	-24.8749	3.539	-26.873		5.6582	-22.8608	7.7138	-35.3735	4.4908	-30.9621	3.535	-31.1125		5.9282	-22.727	7.4516	-47.4326	9.3678	-53.9454	7.1972	-53.7726
6.6874	-31.2444	7.7586	-36.5906	5.3784	-27.1033	3.795	-22.0041		6.1254	-26.7108	7.8484	-34.3583	4.7204	-25.1116	3.5418	-26.987		5.6606	-22.9244	7.7226	-35.7017	4.4918	-30.9528	3.5458	-32.7384		5.9336	-22.7147	7.4566	-47.1138	9.3722	-54.0999	7.1984	-53.6932
6.708	-31.2472	7.778	-36.6683	5.3836	-27.1475	3.8006	-21.861		6.1328	-26.7292	7.8496	-34.3351	4.7354	-25.3623	3.5426	-27.021		5.691	-23.4956	7.727	-35.8693	4.5006	-31.5638	3.5588	-34.4911		5.9366	-22.7079	7.4706	-46.0055	9.3746	-53.7969	7.212	-52.9964
6.7244	-31.236	7.783	-36.6834	5.387	-27.1746	3.8014	-21.8573		6.1356	-26.704	7.85	-34.3389	4.757	-25.727	3.549	-27.48		5.7012	-23.6693	7.7294	-35.9645	4.5014	-31.5468	3.5592	-34.5532		5.9422	-22.6943	7.482	-44.9847	9.3756	-53.6893	7.2246	-52.3085
6.731	-31.2117	7.7972	-36.802	5.3898	-27.1988	3.8278	-21.9746		6.136	-26.7007	7.8522	-34.3583	4.7702	-25.848	3.5532	-27.731		5.7058	-23.7272	7.7344	-36.1551	4.5076	-31.3925	3.5596	-34.621		5.9478	-22.6807	7.4906	-44.1639	9.3772	-53.7833	7.2266	-52.2614
6.7556	-31.1679	7.7996	-36.7861	5.3908	-27.1475	3.8406	-22.0956		6.1374	-26.6881	7.8806	-34.6231	4.7882	-26.1347	3.5552	-27.766		5.7114	-23.7806	7.737	-36.2591	4.5086	-31.3061	3.5612	-34.859		5.953	-22.6671	7.5002	-43.3993	9.3786	-53.9424	7.2282	-53.2169
6.7566	-31.2248	7.8042	-36.7536	5.3946	-27.0733	3.841	-22.1		6.1424	-26.6378	7.8918	-34.7376	4.8072	-26.2241	3.563	-28.149		5.7182	-23.8147	7.7562	-37.1448	4.5098	-31.4048	3.5634	-35.2225		5.9562	-22.6576	7.5054	-42.7868	9.3804	-53.7757	7.2284	-53.2125
6.7774	-31.2034	7.8186	-36.7887	5.4088	-27.2409	3.8424	-22.1103		6.146	-26.6001	7.8992	-34.8146	4.8248	-26.8553	3.5672	-28.364		5.7246	-23.8396	7.7576	-37.2542	4.5116	-31.4033	3.5798	-38.0197		5.9738	-22.5991	7.5108	-42.3243	9.3834	-53.8257	7.2306	-53.1684
6.7926	-31.1791	7.8242	-36.7912	5.4102	-27.151	3.8474	-22.072		6.1528	-26.5213	7.9118	-34.8602	4.8298	-26.8413	3.5692	-28.922		5.7352	-23.8419	7.759	-37.3565	4.5128	-31.3555	3.5802	-38.076		5.9794	-22.6318	7.5204	-41.5014	9.385	-53.8787	7.2334	-53.0699
6.8042	-31.1782	7.8318	-36.7895	5.4108	-27.1639	3.8576	-22.2232		6.1532	-26.4995	7.9196	-34.9739	4.8308	-26.8378	3.571	-29.009		5.7448	-23.7738	7.7594	-37.3936	4.5248	-31.448	3.5818	-38.3645		5.9914	-22.6698	7.5326	-40.4723	9.3958	-54.1151	7.2366	-52.3717
6.8078	-31.1763	7.8472	-36.7711	5.4144	-27.0705	3.8644	-22.3221		6.1544	-26.4953	7.9512	-35.315	4.8508	-26.6984	3.5822	-29.565		5.7514	-23.6818	7.784	-38.3269	4.5264	-31.4388	3.5884	-39.7754		5.9962	-22.8358	7.5426	-39.5952	9.3982	-54.0757	7.237	-52.3614
6.8208	-31.1698	7.8662	-36.7193	5.4146	-27.0726	3.881	-22.5552		6.162	-26.4676	7.9618	-35.4235	4.854	-26.6642	3.588	-29.851		5.7546	-23.6568	7.7858	-38.4168	4.5278	-30.9065	3.5884	-39.7985		5.9972	-22.7922	7.5438	-39.5056	9.4056	-53.8954	7.2434	-52.1585
6.8384	-31.153	7.8694	-36.7076	5.4152	-27.0748	3.8934	-22.7986		6.1638	-26.4593	7.9674	-35.4788	4.8558	-26.6458	3.5956	-29.726		5.7634	-23.5523	7.7898	-39.0626	4.5294	-30.638	3.593	-40.3423		5.999	-22.8167	7.563	-38.1202	9.4064	-53.8606	7.2518	-51.8984
6.8452	-31.1512	7.8806	-36.8605	5.4158	-27.0769	3.8968	-22.8628		6.1666	-26.3553	7.9982	-35.7601	4.8776	-26.346	3.5988	-29.711		5.7726	-23.3956	7.811	-39.8088	4.5688	-30.6319	3.5988	-41.0578		5.9992	-22.8194	7.5724	-38.3015	9.4096	-54.4075	7.2528	-51.8469
6.853	-31.1465	7.8908	-36.7201	5.4186	-27.0512	3.9036	-22.9956		6.1674	-26.3503	8.0142	-35.8857	4.8786	-26.353	3.6066	-29.633		5.7746	-23.298	7.8118	-39.8353	4.5716	-30.6072	3.6006	-41.2483		6.0042	-22.8847	7.5832	-37.4598	9.4166	-54.5712	7.2534	-51.8278
6.8692	-31.2062	7.9124	-36.7151	5.4198	-27.0348	3.9046	-23.0155		6.1746	-26.3025	8.0168	-35.9082	4.898	-26.1119	3.609	-29.597		5.789	-23.1095	7.8124	-39.8477	4.5782	-30.5455	3.6046	-39.8749		6.0066	-22.9174	7.5906	-37.1807	9.422	-54.5651	7.2572	-51.7028
6.8768	-31.2164	7.9216	-36.6441	5.4222	-27.0013	3.9092	-23.0406		6.1874	-26.2053	8.0218	-35.9867	4.9226	-25.8901	3.6094	-29.589		5.8018	-22.8608	7.8126	-39.853	4.5792	-30.5347	3.6112	-40.8386		6.016	-23.0357	7.601	-36.8015	9.4222	-54.4424	7.266	-51.4088
6.887	-31.2145	7.9516	-36.614	5.4224	-26.9985	3.9224	-23.318		6.194	-26.1491	8.0258	-35.9374	4.9386	-25.8533	3.6172	-29.422		5.8084	-22.6552	7.814	-39.8935	4.5808	-30.5177	3.6228	-42.1845		6.0218	-23.1622	7.6082	-36.5494	9.4256	-54.2212	7.2716	-51.206
6.9012	-31.2872	7.9618	-36.5939	5.4286	-26.8887	3.9252	-21.5003		6.1954	-26.1365	8.0686	-36.2942	4.9404	-25.8603	3.6324	-29.117		5.8256	-22.31	7.8352	-41.0297	4.5946	-30.3403	3.6322	-41.7084		6.023	-23.1826	7.6084	-36.5453	9.4264	-54.1803	7.2888	-50.4475
6.9052	-31.2323	7.9678	-36.5789	5.4336	-26.6227	3.9256	-21.5062		6.196	-26.1675	8.0956	-36.4565	4.9406	-25.855	3.6378	-29.203		5.8528	-21.6593	7.8484	-41.626	4.627	-29.7617	3.6418	-40.8501		6.0248	-23.2166	7.6322	-35.9411	9.4264	-54.1727	7.3012	-49.9903
6.9104	-31.2714	8.0044	-36.4577	5.4342	-26.7888	3.9258	-21.5084		6.1962	-26.1659	8.0962	-36.4595	4.956	-25.5237	3.6396	-29.06		5.8536	-21.6377	7.8496	-41.6525	4.6518	-29.7401	3.642	-40.8342		6.0254	-23.2261	7.6342	-35.8973	9.4276	-56.3848	7.3088	-49.5875
6.9166	-31.3199	8.015	-36.4126	5.4346	-26.786	3.9262	-21.5453		6.1972	-26.1122	8.11	-36.523	4.9648	-25.3334	3.6456	-28.581		5.8566	-21.5571	7.85	-41.6684	4.673	-29.7494	3.6422	-40.8025		6.0258	-23.2315	7.635	-35.8807	9.4278	-56.3787	7.3124	-49.5508
6.9196	-31.3338	8.0166	-36.4076	5.4348	-26.786	3.9346	-21.6972		6.2022	-26.0829	8.1166	-36.5485	4.9648	-25.3326	3.664	-26.7		5.8658	-21.3243	7.8522	-41.7637	4.683	-29.7571	3.65	-39.8533		6.0266	-23.2438	7.6352	-35.8744	9.4278	-56.3772	7.338	-47.6662
6.92	-31.3366	8.0258	-36.3533	5.4352	-26.7831	3.947	-21.8735		6.2346	-25.8515	8.1252	-36.5776	4.9686	-25.2607	3.6664	-26.664		5.8684	-21.2618	7.8806	-42.8698	4.6982	-30.1227	3.6528	-39.4479		6.027	-23.2587	7.6354	-35.739	9.4366	-56.203	7.3412	-47.2385
6.9306	-31.4177	8.0686	-36.2797	5.4352	-26.7831	3.9502	-21.9185		6.2368	-25.8825	8.1702	-36.6397	4.9822	-24.9494	3.669	-26.618		5.873	-21.1619	7.8908	-42.6052	4.7026	-30.1953	3.6594	-38.5145		6.0278	-23.4056	7.6378	-35.5807	9.4376	-56.206	7.3602	-46.6372
6.9484	-31.5538	8.0956	-36.2254	5.4358	-27.7992	3.9526	-21.9517		6.2382	-25.8725	8.1924	-36.7265	4.983	-24.9521	3.6696	-26.534		5.8734	-21.1505	7.9124	-42.9104	4.7036	-30.2122	3.6788	-36.3463		6.0296	-23.4654	7.6532	-35.6078	9.4382	-56.2075	7.3642	-46.4638
6.9492	-31.5594	8.0962	-36.2238	5.4362	-27.7949	3.9644	-22.1111		6.2384	-25.8716	8.1978	-36.7295	4.9858	-24.9617	3.6754	-26.426		5.876	-21.0699	7.9216	-42.6123	4.7062	-30.257	3.6892	-34.432		6.0316	-23.4328	7.6732	-35.7182	9.4384	-56.2409	7.3648	-46.4329
6.9556	-31.6078	8.11	-36.192	5.4362	-27.7949	3.9672	-22.145		6.2392	-25.8683	8.2108	-36.7497	5.0178	-25.0222	3.701	-25.941		5.898	-20.6918	7.9516	-42.4429	4.7306	-30.6134	3.6974	-33.5231		6.034	-23.5144	7.6792	-35.7536	9.452	-55.3666	7.3778	-45.6097
6.9786	-31.7737	8.1166	-36.177	5.437	-27.7799	3.9696	-22.1738		6.2414	-25.8582	8.226	-36.7609	5.0254	-25.0239	3.7054	-25.891		5.9016	-20.627	7.9618	-42.2135	4.7428	-31.0469	3.7052	-32.8148		6.0514	-24.0666	7.6806	-35.7765	9.4554	-55.303	7.389	-48.9775
6.9818	-31.8697	8.1252	-36.1561	5.4374	-27.7721	3.9774	-22.266		6.2444	-25.8339	8.237	-36.7706	5.0264	-25.0239	3.7218	-25.694		5.912	-20.5782	7.9678	-42.0442	4.7638	-31.3694	3.7064	-32.7167		6.0518	-24.0543	7.6818	-35.7973	9.4572	-55.3212	7.3904	-48.9363
6.9828	-31.8828	8.1702	-36.0374	5.4384	-27.7492	3.982	-22.3125		6.252	-25.8121	8.2472	-36.7751	5.028	-25.0231	3.7258	-25.445		5.9152	-20.5521	8.0044	-40.6575	4.7704	-31.4527	3.7224	-31.039		6.056	-24.189	7.7124	-36.5577	9.4644	-55.259	7.3976	-48.7305
6.9834	-31.8902	8.1924	-36.0884	5.4394	-27.7286	3.9826	-22.311		6.2528	-25.8096	8.258	-36.7751	5.0306	-25.0196	3.7272	-25.431		5.9334	-20.4011	8.015	-40.1741	4.777	-31.8554	3.7238	-30.9394		6.062	-24.1958	7.7226	-36.8432	9.4672	-55.4636	7.424	-47.7662
6.9868	-31.9639	8.1978	-36.0934	5.4406	-27.8434	3.9944	-22.3995		6.2644	-25.7702	8.2688	-36.7706	5.0344	-25.0196	3.733	-25.372		5.9344	-20.3942	8.0166	-40.0947	4.7886	-32.3383	3.7266	-30.7389		6.0652	-24.31	7.7308	-36.8973	9.4682	-55.4499	7.4244	-48.0572
6.9896	-32.0012	8.2108	-36.1026	5.4416	-27.8491	3.9984	-22.4135		6.2648	-25.7693	8.3024	-36.8567	5.0738	-25.0073	3.7672	-25.028		5.935	-20.3908	8.0258	-39.3801	4.8004	-32.8135	3.7528	-29.0554		6.072	-24.8091	7.7416	-37.2765	9.4708	-55.406	7.4244	-48.0367
7.0034	-31.9862	8.226	-36.1226	5.442	-27.8505	4.0002	-22.4239		6.2658	-25.7651	8.304	-36.8581	5.085	-24.9994	3.7726	-24.975		5.9664	-20.1501	8.0686	-38.7132	4.8116	-33.2594	3.758	-28.7626		6.0762	-24.6364	7.7454	-37.4702	9.4714	-55.4015	7.4244	-47.897
7.0118	-32.0673	8.237	-36.1435	5.442	-27.8512	4.0034	-22.4408		6.2662	-25.7702	8.3146	-36.8701	5.107	-24.9819	3.7958	-24.833		5.9692	-20.2943	8.0956	-38.6656	4.8248	-34.1218	3.7656	-28.3759		6.0796	-24.8078	7.7644	-38.416	9.4854	-55.5393	7.4244	-47.8985
7.0164	-32.1102	8.2472	-36.1636	5.4422	-27.8519	4.0126	-22.4866		6.2686	-25.766	8.3222	-36.8776	5.1158	-24.9731	3.7994	-24.851		5.971	-20.2909	8.0962	-38.6656	4.832	-34.2236	3.784	-27.3719		6.0878	-25.0322	7.7734	-38.8765	9.4872	-55.6015	7.447	-48.1925
7.0234	-32.1773	8.258	-36.1845	5.4424	-27.3001	4.013	-22.4881		6.2916	-25.7098	8.3228	-36.8896	5.1266	-24.9415	3.802	-24.865		5.984	-20.4192	8.11	-38.6833	4.8432	-34.3471	3.7876	-27.2825		6.0926	-25.2511	7.7784	-39.1494	9.4886	-55.5893	7.4512	-48.1175
7.0332	-32.2677	8.2688	-36.2062	5.4424	-27.3015	4.0132	-22.4991		6.3168	-25.6486	8.3234	-36.9072	5.1396	-25.1151	3.8138	-24.924		5.9842	-20.4363	8.1166	-38.7027	4.8538	-34.6155	3.7886	-27.2594		6.0958	-25.379	7.7952	-39.8952	9.5044	-55.8212	7.4628	-48.6011
7.0364	-32.3171	8.3024	-36.4109	5.4448	-27.4013	4.0266	-22.5168		6.3418	-25.6344	8.342	-36.8776	5.1412	-25.1195	3.8156	-24.933		5.989	-20.5055	8.1252	-38.7379	4.8612	-34.7729	3.7906	-27.2118		6.1006	-25.4837	7.8204	-41.2889	9.5058	-55.8666	7.4662	-48.6688
7.041	-32.3283	8.304	-36.4176	5.4478	-27.4562	4.0344	-22.4571		6.3502	-25.6285	8.3628	-36.8776	5.149	-25.3886	3.8212	-24.961		5.9896	-20.5146	8.1702	-39.0961	4.881	-35.046	3.7924	-27.1685		6.1084	-25.4497	7.828	-41.7056	9.5148	-56.1681	7.468	-48.9642
7.0492	-32.346	8.3146	-36.4711	5.4486	-27.4698	4.0352	-22.4541		6.3588	-25.6201	8.3924	-36.8896	5.1536	-25.4746	3.8284	-24.968		5.997	-20.6214	8.1924	-39.8177	4.89	-35.0645	3.7938	-27.3257		6.1094	-25.4429	7.8458	-42.6431	9.52	-56.2893	7.4708	-49.2377
7.0544	-32.3693	8.3222	-36.5087	5.4498	-27.5018	4.0364	-22.4733		6.3638	-25.6134	8.3986	-36.7671	5.1584	-25.7104	3.8302	-24.98		5.9978	-20.635	8.1978	-40.0012	4.9146	-34.7559	3.795	-27.307		6.1102	-25.4361	7.871	-43.7514	9.5262	-56.5348	7.476	-49.026
7.0554	-32.3674	8.3228	-36.5237	5.454	-27.5425	4.0366	-22.4726		6.3638	-25.6369	8.4114	-36.75	5.168	-25.4316	3.8462	-25.079		5.9982	-20.6407	8.2108	-40.6751	4.9218	-34.5523	3.7998	-27.2392		6.1206	-25.5721	7.8848	-44.0618	9.5274	-56.5666	7.4888	-50.3872
7.0598	-32.3879	8.3234	-36.5271	5.4568	-27.5931	4.056	-22.4475		6.369	-25.6428	8.4166	-36.74	5.18	-25.6639	3.8544	-25.108		6.008	-20.8235	8.226	-41.462	4.9268	-34.3533	3.8302	-26.6217		6.128	-25.0906	7.8926	-44.291	9.5396	-56.8636	7.4936	-50.5474
7.062	-32.3945	8.342	-36.6892	5.457	-27.5967	4.0596	-22.4408		6.377	-25.6495	8.4482	-36.65	5.1852	-25.7691	3.8806	-25.187		6.0178	-21.0552	8.237	-42.0212	4.9306	-34.1727	3.8388	-26.5323		6.1284	-25.0702	7.8968	-44.6847	9.5522	-57.1818	7.508	-51.7014
7.0634	-32.3991	8.3628	-36.8597	5.4572	-27.5988	4.0634	-22.432		6.3818	-25.6645	8.466	-36.65	5.1858	-25.7805	3.8826	-25.614		6.021	-21.1301	8.2472	-42.5311	4.931	-34.1589	3.8578	-26.3967		6.1306	-24.9832	7.9166	-45.5201	9.553	-57.1969	7.5142	-52.2306
7.0796	-32.4411	8.3924	-37.199	5.461	-27.6615	4.0676	-23.3438		6.3854	-25.631	8.4686	-36.58	5.1898	-25.8594	3.8882	-25.745		6.0222	-21.1562	8.258	-43.0622	4.932	-34.2298	3.8672	-26.3606		6.1368	-24.7561	7.925	-45.7618	9.5646	-57.4318	7.5156	-52.404
7.0808	-32.4485	8.3986	-37.2708	5.4622	-27.6779	4.0712	-23.3615		6.398	-25.6562	8.4702	-36.6737	5.2032	-26.1294	3.9032	-26.146		6.0224	-21.1642	8.2688	-43.565	4.932	-34.2236	3.8734	-27.7729		6.1408	-24.5793	7.9346	-46.0472	9.5804	-57.9181	7.5274	-53.7461
7.0864	-32.3805	8.4114	-37.4212	5.4624	-27.638	4.0748	-23.3785		6.399	-25.6587	8.475	-36.65	5.226	-26.5888	3.9036	-26.155		6.0234	-21.1914	8.3024	-45.3486	4.944	-33.1683	3.877	-27.897		6.1432	-24.4759	7.9652	-46.4993	9.5882	-57.7711	7.5288	-53.6565
7.0882	-32.359	8.4166	-37.4839	5.4642	-27.6858	4.0852	-23.3748		6.4028	-25.6495	8.4788	-36.62	5.2336	-26.7186	3.909	-26.276		6.0236	-21.196	8.304	-45.4175	4.9444	-33.1421	3.8898	-27.5133		6.146	-24.3494	7.9664	-46.6472	9.5922	-57.7272	7.5294	-53.7167
7.0884	-32.3562	8.4482	-37.8783	5.4674	-27.7457	4.088	-23.3689		6.417	-25.6578	8.481	-36.58	5.2398	-26.5862	3.9098	-26.294		6.0252	-21.2085	8.3146	-45.8426	4.9486	-32.7641	3.9	-28.1956		6.1612	-23.8272	7.9714	-46.6347	9.599	-57.6803	7.5302	-53.9196
7.0884	-32.3972	8.466	-38.2302	5.4686	-27.7664	4.0918	-23.3578		6.4338	-25.6595	8.5084	-36.55	5.264	-27.4497	3.9126	-26.213		6.0342	-21.4674	8.3222	-46.0737	4.951	-32.1362	3.9012	-28.2735		6.1664	-23.6273	7.9726	-46.6451	9.6184	-56.8318	7.5366	-54.6296
7.0892	-32.3954	8.4686	-38.185	5.4712	-27.8041	4.093	-23.3548		6.4368	-25.6964	8.514	-36.5337	5.265	-27.476	3.92	-26.402		6.0418	-21.5423	8.3228	-46.2467	4.9544	-31.8631	3.9042	-28.4885		6.1686	-23.6858	7.9788	-46.6826	9.6192	-56.7893	7.56	-57.5608
7.098	-32.3684	8.4702	-38.2076	5.4744	-27.8541	4.094	-23.3519		6.4396	-25.7006	8.5288	-36.49	5.2698	-23.7133	3.9252	-23.95		6.0428	-21.5912	8.3234	-46.2696	4.9554	-31.8924	3.9062	-28.6327		6.1764	-23.6205	7.9926	-46.5992	9.6194	-57.0984	7.5646	-58.2458
7.1	-32.2602	8.475	-38.2753	5.475	-27.8626	4.1014	-23.329		6.4416	-25.7023	8.5462	-36.44	5.2752	-23.8027	3.9264	-23.969		6.046	-21.7161	8.342	-46.5995	4.9732	-30.9142	3.9114	-29.077		6.1798	-23.5797	8.0004	-46.4555	9.6208	-56.8909	7.5808	-60.8492
7.103	-32.2519	8.4788	-38.4015	5.477	-27.9139	4.1076	-23.3084		6.4468	-25.7073	8.5474	-36.4	5.2832	-23.936	3.9282	-23.994		6.047	-21.7615	8.3628	-46.9065	4.9768	-30.7121	3.9174	-29.5242		6.1842	-23.528	8.0016	-46.4263	9.6308	-56.6439	7.5924	-62.7323
7.1066	-32.2425	8.4812	-38.7073	5.4774	-27.9239	4.1094	-23.2781		6.4652	-25.7492	8.5494	-36.378	5.296	-24.1122	3.9338	-23.935		6.0486	-21.8319	8.3924	-46.8094	4.9958	-29.6228	3.9252	-26.5164		6.1952	-23.4015	8.0128	-46.0909	9.6316	-56.6545	7.6032	-63.0365
7.1178	-32.209	8.5084	-39.0441	5.483	-28.0302	4.119	-23.208		6.4766	-25.766	8.5602	-36.378	5.3038	-24.0438	3.941	-24.067		6.0602	-22.2487	8.3986	-46.6577	4.9972	-29.5364	3.9264	-26.5914		6.1988	-23.4355	8.0152	-46.0034	9.6386	-55.8924	7.6044	-63.2747
7.118	-32.209	8.514	-39.1134	5.487	-28.1143	4.1288	-23.0487		6.4966	-25.7878	8.5656	-36.3625	5.3046	-24.0333	3.9502	-24.237		6.0626	-22.2952	8.4114	-46.2449	5.0004	-29.3606	3.9278	-26.6636		6.199	-23.4328	8.0154	-46.0201	9.6392	-55.8984	7.6198	-66.713
7.118	-32.2081	8.5286	-39.2923	5.4886	-28.145	4.13	-23.0288		6.5278	-25.8431	8.5712	-36.3469	5.3158	-24.0684	3.958	-24.377		6.067	-22.4224	8.4166	-46.0402	5.002	-29.2664	3.934	-27.0646		6.2018	-23.3934	8.019	-45.8638	9.6392	-56.1575	7.6524	-75.9784
7.128	-31.989	8.546	-39.5037	5.491	-28.1956	4.1304	-23.0243		6.5288	-25.8456	8.5778	-36.3002	5.3262	-24.0947	3.9664	-24.527		6.072	-22.5678	8.4482	-44.5124	5.0046	-28.8591	3.939	-27.3416		6.204	-23.3961	8.034	-45.3659	9.6442	-53.9909	7.6758	-76.3077
7.1332	-31.8865	8.5474	-39.5229	5.4914	-28.207	4.1306	-23.0199		6.5308	-25.8431	8.593	-36.2069	5.3354	-24.1113	3.9698	-24.589		6.0784	-22.7449	8.466	-44.1719	5.0128	-28.5753	3.9524	-28.0874		6.2042	-23.3974	8.0592	-44.8472	9.645	-54.1742	7.6918	-70.3321
7.1356	-31.8315	8.55	-39.5547	5.4926	-28.2312	4.1332	-21.7179		6.5338	-25.8565	8.5964	-36.1602	5.3412	-24.1201	3.9778	-24.723		6.0802	-22.6632	8.4686	-43.8032	5.0434	-27.5215	3.953	-28.1278		6.2112	-23.3526	8.0622	-44.5493	9.6488	-54.4196	7.712	-63.9891
7.1462	-31.5901	8.5604	-39.6817	5.493	-28.2369	4.137	-21.6987		6.565	-25.9823	8.614	-36.0823	5.3416	-23.9719	3.9866	-24.758		6.0864	-22.93	8.4702	-43.7432	5.0716	-26.801	3.9554	-28.2605		6.2266	-23.4342	8.0702	-44.3243	9.6572	-55.0333	7.7494	-58.1561
7.1508	-31.9704	8.5656	-39.7744	5.499	-28.3311	4.141	-21.6788		6.5866	-26.0493	8.6238	-36.0356	5.3422	-23.915	3.9894	-24.754		6.0872	-23.4036	8.4752	-43.595	5.0744	-26.7254	3.9636	-28.689		6.2314	-23.4777	8.084	-43.6972	9.6632	-55.4818	7.7572	-57.28
7.151	-31.9695	8.5706	-39.848	5.4994	-28.3952	4.1502	-21.6065		6.603	-26.0896	8.6362	-36.3002	5.348	-23.9263	3.9986	-24.842		6.0966	-23.5944	8.4788	-43.6214	5.0782	-26.6328	3.9692	-29.0208		6.2364	-23.5185	8.1198	-43.0993	9.6866	-56.6378	7.812	-52.9465
7.151	-31.9695	8.5772	-39.9416	5.5008	-28.3845	4.1606	-21.5807		6.6116	-26.0628	8.6422	-36.2069	5.3596	-24.1438	4	-24.854		6.097	-23.5841	8.4802	-43.9778	5.0862	-26.4384	3.977	-29.4565		6.2366	-23.5212	8.1328	-42.8327	9.6902	-56.7893	7.8152	-52.845
7.1528	-31.9611	8.592	-40.1421	5.5012	-28.3931	4.1644	-21.5704		6.6162	-26.0887	8.6434	-36.1602	5.3602	-24.1517	4.0048	-24.897		6.097	-23.4059	8.508	-43.2403	5.103	-26.065	3.9844	-29.7464		6.2388	-23.6218	8.141	-42.6264	9.694	-56.8015	7.8212	-52.8362
7.1562	-31.7626	8.5958	-40.1881	5.5016	-28.299	4.1702	-21.5526		6.627	-26.1483	8.6526	-36.0823	5.3608	-24.1587	4.0108	-24.946		6.108	-23.6636	8.509	-43.2139	5.1186	-25.7703	3.9874	-29.9671		6.244	-23.7089	8.1428	-42.6222	9.7008	-57.5484	7.8344	-52.5231
7.1672	-31.7206	8.6152	-40.4237	5.5028	-28.3161	4.1714	-21.549		6.6294	-26.16	8.6548	-36.0356	5.3628	-24.1806	4.0138	-24.968		6.1088	-23.5921	8.5134	-43.1045	5.1464	-25.5852	3.992	-30.1676		6.2454	-23.732	8.1764	-42.5222	9.7278	-57.9878	7.8404	-52.4408
7.1698	-31.7085	8.6204	-40.4847	5.504	-28.3346	4.1728	-21.5445		6.6326	-26.0468	8.6684	-36.0668	5.363	-24.1446	4.0148	-24.976		6.1116	-23.6034	8.535	-42.6193	5.15	-25.5528	3.9956	-30.3263		6.2508	-23.8299	8.1794	-42.5139	9.7506	-58.1787	7.845	-52.3276
7.1782	-31.5799	8.628	-40.5959	5.5056	-28.3874	4.1756	-21.5357		6.66	-26.2069	8.6692	-36	5.363	-24.1455	4.027	-24.993		6.112	-23.6046	8.5466	-42.3953	5.1608	-25.8459	4.0012	-30.5456		6.2568	-23.9686	8.1836	-42.5014	9.7828	-57.903	7.8538	-52.3452
7.1798	-31.5762	8.6316	-40.646	5.5118	-28.4786	4.1766	-21.1764		6.7112	-26.5414	8.6798	-36.0668	5.3668	-24.1955	4.0334	-24.966		6.113	-23.6091	8.5488	-42.3529	5.1648	-25.9586	4.0056	-30.7173		6.2628	-24.1114	8.1922	-42.6097	9.8042	-57.7212	7.8794	-52.3805
7.2076	-31.5808	8.6334	-40.6719	5.5186	-28.5749	4.1792	-21.2443		6.7244	-26.5708	8.6824	-36.07	5.377	-24.3279	4.0342	-24.961		6.1148	-23.6148	8.5504	-42.3388	5.1664	-26.0002	4.0124	-30.8529		6.2658	-24.1808	8.2012	-42.7035	9.811	-57.6742	7.911	-54.2474
7.2078	-31.5808	8.648	-40.8658	5.5198	-28.5934	4.189	-21.4435		6.731	-26.6043	8.7002	-36.0873	5.379	-24.313	4.0366	-24.991		6.1254	-23.6307	8.559	-42.233	5.1804	-26.3798	4.0156	-30.9567		6.2702	-24.3263	8.2058	-42.741	9.815	-57.8439	7.9242	-55.2279
7.2104	-31.5799	8.6534	-40.936	5.5224	-28.6277	4.1904	-21.394		6.7556	-26.6537	8.7076	-36.1666	5.3796	-24.2665	4.0418	-24.978		6.1318	-23.5444	8.5654	-42.1712	5.2034	-27.2098	4.0268	-31.3693		6.2804	-24.6677	8.2164	-42.8702	9.8258	-57.9605	7.9252	-50.4945
7.213	-31.579	8.6646	-41.0772	5.5358	-28.8102	4.2006	-21.0591		6.757	-26.7258	8.713	-36.2234	5.384	-24.3384	4.0546	-24.94		6.1366	-23.5728	8.5702	-42.1271	5.2072	-27.3502	4.0336	-31.4112		6.296	-25.1818	8.2252	-43.0493	9.8498	-58.6696	7.9256	-50.5121
7.2132	-31.579	8.67	-41.139	5.537	-28.8088	4.2016	-21.0274		6.7914	-26.8549	8.7196	-36.2922	5.3842	-24.4743	4.0564	-24.934		6.1386	-23.5819	8.5768	-42.0759	5.2122	-27.5307	4.0342	-31.4112		6.3174	-25.9787	8.2378	-43.5389	9.8614	-58.9333	7.9282	-50.6239
7.2142	-31.578	8.6874	-41.3396	5.5372	-28.8016	4.2018	-21.0178		6.8076	-26.9413	8.7198	-36.2997	5.3906	-24.4436	4.0586	-24.926		6.1414	-23.5944	8.5922	-42.0318	5.2208	-27.827	4.0364	-31.4645		6.3448	-27.1497	8.2446	-43.8264	9.869	-59.0939	7.9314	-50.9076
7.2178	-31.5771	8.6922	-41.3897	5.5372	-28.8016	4.2026	-20.9957		6.8094	-26.9505	8.7222	-36.3132	5.3912	-24.4401	4.0634	-24.908		6.1444	-23.6057	8.5958	-42.0371	5.2278	-28.1556	4.0418	-31.5929		6.3526	-27.4666	8.2512	-44.1118	9.8814	-59.306	7.9466	-51.6881
7.218	-31.6694	8.705	-41.5092	5.5384	-28.8986	4.2028	-20.9883		6.8274	-27.0335	8.7326	-36.5645	5.3954	-24.419	4.065	-26.231		6.1488	-23.6171	8.6152	-42.1253	5.238	-28.8977	4.0548	-31.8497		6.3598	-27.7209	8.2564	-44.343	9.8942	-59.5408	7.9698	-52.7465
7.2242	-31.6563	8.7072	-41.5452	5.5554	-28.9278	4.2066	-21.0997		6.8466	-27.1098	8.746	-36.6348	5.3956	-24.4173	4.0694	-26.259		6.154	-23.6262	8.6204	-42.1641	5.2638	-30.8031	4.0564	-31.8742		6.3664	-27.9072	8.2652	-44.2993	9.9296	-60.0393	7.982	-53.4977
7.2388	-31.6134	8.7096	-41.5602	5.5624	-28.9342	4.2074	-21.0997		6.8654	-27.1701	8.753	-36.5428	5.3972	-24.3103	4.0746	-26.317		6.1594	-23.6296	8.628	-42.3176	5.265	-30.8818	4.0586	-31.9118		6.3786	-28.3247	8.2966	-46.3638	9.9328	-60.5909	7.9946	-54.1166
7.2432	-31.5687	8.71	-41.5636	5.5624	-28.9342	4.2078	-21.0997		6.8786	-27.3009	8.754	-36.5435	5.4034	-24.27	4.0848	-26.312		6.165	-23.6795	8.6316	-42.3829	5.2702	-25.3044	4.0634	-31.9796		6.3886	-28.5382	8.3026	-46.7659	9.9412	-60.6424	7.9958	-53.8432
7.2482	-31.6088	8.7112	-41.5711	5.5638	-28.9357	4.2138	-21.1056		6.8942	-27.4116	8.7554	-36.5443	5.405	-24.2542	4.0882	-26.31		6.169	-23.6262	8.6334	-42.4182	5.2712	-25.343	4.0654	-35.6813		6.3992	-28.6334	8.311	-47.3326	9.9662	-61.5605	8.0006	-54.0945
7.2596	-31.6405	8.7218	-41.6246	5.567	-28.9371	4.2148	-21.1071		6.8978	-27.4359	8.781	-36.6303	5.406	-24.213	4.0928	-26.296		6.1736	-23.667	8.648	-42.7216	5.2732	-25.4247	4.0696	-35.788		6.4062	-28.6185	8.3184	-47.8576	9.9668	-61.7575	8.012	-54.2371
7.2678	-31.6927	8.7326	-41.8778	5.5784	-28.9678	4.2212	-21.1137		6.9046	-27.4627	8.798	-36.6924	5.4096	-24.192	4.0936	-26.293		6.1754	-23.6807	8.6534	-42.8504	5.2756	-25.5173	4.0746	-35.8558		6.4206	-28.6008	8.3226	-48.1784	9.9788	-62.3484	8.014	-54.3444
7.2954	-31.8614	8.746	-41.9045	5.5816	-28.9628	4.2224	-21.2694		6.9096	-27.5289	8.7994	-36.6976	5.4126	-24.1753	4.0942	-26.292		6.1806	-23.7204	8.6646	-43.2103	5.2976	-26.2116	4.0848	-35.8876		6.4276	-28.5097	8.3246	-48.3346	10	-63.4575	8.0214	-54.706
7.306	-31.9229	8.753	-41.724	5.5902	-29.017	4.2228	-21.2753		6.9274	-27.6656	8.8046	-36.7141	5.4158	-24.1569	4.1028	-26.269		6.1874	-23.792	8.67	-43.3709	5.2978	-26.2147	4.0882	-35.8789		6.4464	-28.016	8.3272	-48.5367			8.0512	-54.8575
7.3216	-32.0086	8.754	-41.719	5.5908	-29.1218	4.2228	-21.2767		6.931	-27.7712	8.8206	-36.7739	5.4164	-24.1534	4.109	-26.252		6.189	-23.7976	8.6874	-44.0413	5.2978	-25.7796	4.0932	-35.8717		6.4504	-27.8718	8.3276	-48.5888			8.0634	-54.9706
7.3474	-32.1055	8.7554	-41.7115	5.5914	-28.9628	4.2228	-21.2782		6.932	-27.7829	8.825	-36.839	5.4172	-24.1473	4.1108	-26.211		6.1914	-23.8748	8.6922	-44.2283	5.303	-25.8228	4.0938	-35.8645		6.453	-27.8052	8.329	-48.6992			8.0772	-59.7849
7.3512	-32.1419	8.781	-41.6296	5.5958	-28.9193	4.2242	-21.3055		6.949	-27.9841	8.831	-36.9265	5.422	-24.1376	4.123	-26.189		6.1928	-23.8908	8.705	-44.7276	5.3104	-25.7117	4.0944	-35.8573		6.4594	-27.6379	8.3344	-49.168			8.0904	-59.5982
7.352	-32.1447	8.798	-41.5619	5.5988	-28.8879	4.2258	-21.3358		6.9538	-28.0378	8.841	-37.0656	5.424	-24.1324	4.1306	-26.068		6.1978	-23.9498	8.7072	-44.8652	5.3126	-26.318	4.1032	-35.7043		6.4682	-27.3686	8.3448	-49.9367			8.1024	-59.3998
7.3872	-32.3432	8.7994	-41.5544	5.6012	-28.8651	4.2266	-21.3513		6.9776	-28.2926	8.844	-37.0043	5.4248	-24.1289	4.1328	-24.166		6.205	-24.0395	8.7096	-44.9587	5.325	-26.5356	4.1086	-35.5803		6.4696	-27.2109	8.3712	-51.9513			8.1106	-59.3366
7.3936	-32.373	8.8046	-41.5268	5.6054	-28.8202	4.228	-21.2369		6.9818	-28.3563	8.8506	-36.9923	5.4254	-24.1254	4.1362	-24.163		6.2126	-24.1701	8.71	-44.9781	5.3312	-26.6513	4.1112	-35.5947		6.4942	-26.5091	8.3822	-52.5721			8.1306	-59.4292
7.3982	-32.3954	8.8206	-41.4315	5.6092	-28.7795	4.2288	-21.2598		6.99	-28.4754	8.8762	-36.9587	5.426	-24.1227	4.139	-24.161		6.2268	-24.3734	8.7112	-45.0258	5.3326	-26.676	4.1238	-35.387		6.5086	-26.0576	8.383	-52.7575			8.14	-55.2544
7.4054	-32.4289	8.825	-41.4574	5.6138	-28.6954	4.229	-21.1108		6.993	-28.5039	8.8804	-37.2093	5.4266	-24.0421	4.1574	-24.132		6.229	-24.4143	8.7218	-45.368	5.3382	-26.7609	4.1306	-35.2759		6.512	-25.957	8.3954	-53.5554			8.1608	-55.8791
7.4228	-32.5044	8.831	-41.4892	5.6186	-28.7104	4.2312	-21.2863		7	-28.5877	8.8966	-37.1419	5.4278	-23.993	4.16	-24.108		6.2308	-24.4381	8.7326	-46.0984	5.353	-26.8997	4.1328	-31.5222		6.5362	-25.5027	8.3962	-53.5908			8.1626	-55.9056
7.4338	-32.5473	8.841	-41.5293	5.62	-28.6783	4.2326	-21.3077		7.0094	-28.6925	8.8978	-37.136	5.431	-23.8641	4.1678	-23.984		6.2356	-24.4983	8.746	-46.6313	5.3538	-27.0355	4.14	-31.5713		6.5448	-25.4578	8.4202	-54.2345			8.1628	-55.8497
7.4496	-32.5995	8.844	-41.5393	5.6214	-28.6448	4.2336	-21.3704		7.0126	-28.7269	8.8982	-37.1337	5.4314	-23.8439	4.168	-23.985		6.238	-24.5267	8.753	-46.7212	5.3538	-27.0355	4.1608	-31.5554		6.5452	-25.4551	8.4216	-54.2325			8.1632	-55.8629
7.458	-32.6377	8.8506	-41.368	5.6264	-28.5193	4.2444	-21.4899		7.019	-28.7939	8.9042	-36.8472	5.4324	-23.8185	4.1688	-24.004		6.2396	-24.6448	8.754	-46.7565	5.3694	-27.0879	4.167	-31.3895		6.5568	-25.4075	8.4258	-54.195			8.167	-55.8203
7.4668	-32.675	8.8762	-41.0588	5.6272	-28.4965	4.2446	-21.4929		7.0234	-28.8392	8.9092	-36.8697	5.4344	-23.7273	4.169	-23.73		6.2434	-24.7209	8.7554	-46.8059	5.3696	-27.0941	4.1672	-31.3924		6.5608	-25.3939	8.4546	-53.1929			8.1876	-56.4671
7.493	-32.7663	8.8804	-41.2844	5.6286	-28.4551	4.2448	-21.5327		7.0312	-28.9423	8.9114	-36.8779	5.435	-23.6975	4.1712	-23.653		6.2458	-24.7686	8.781	-47.868	5.374	-27.2314	4.1694	-31.4242		6.5806	-25.296	8.4634	-52.77			8.1914	-56.6567
7.5008	-32.7878	8.8966	-41.0129	5.6328	-28.3396	4.2448	-21.5453		7.0338	-28.9717	8.93	-36.931	5.4354	-23.6844	4.1804	-23.782		6.2508	-24.8242	8.798	-48.4978	5.3786	-27.1111	4.1748	-31.4891		6.5902	-25.3844	8.4648	-53.2804			8.1966	-56.8714
7.5132	-32.8167	8.8978	-40.9928	5.6334	-28.2705	4.2456	-21.5807		7.0392	-29.0286	8.9364	-36.9467	5.4358	-24.8127	4.1848	-23.955		6.255	-24.9037	8.7994	-48.5508	5.3822	-27.0463	4.1766	-31.0202		6.5966	-25.4483	8.4708	-53.1741			8.2092	-57.405
7.5322	-32.8511	8.8982	-40.9845	5.6358	-28.0758	4.2462	-21.5888		7.0414	-29.0513	8.9394	-36.8293	5.436	-24.8118	4.1848	-23.955		6.2614	-25.0161	8.8046	-48.7166	5.385	-27.0309	4.1808	-31.2366		6.6204	-25.9189	8.4768	-52.8221			8.212	-57.5152
7.5664	-32.8707	8.9042	-40.6335	5.6368	-27.9767	4.2466	-21.5932		7.0524	-29.1578	8.9466	-36.8794	5.4362	-24.8109	4.1848	-23.955		6.2662	-25.1127	8.8206	-49.1365	5.3884	-27.0031	4.1832	-31.365		6.6322	-26.161	8.477	-53.0804			8.2124	-57.5005
7.5746	-32.9751	8.9092	-40.6059	5.6372	-27.9489	4.2468	-21.5969		7.054	-29.1795	8.9664	-36.9153	5.4372	-24.7873	4.1902	-23.906		6.2764	-25.2978	8.825	-49.3535	5.3904	-26.9691	4.1884	-31.013		6.6432	-26.3894	8.4774	-52.1221			8.2184	-57.8754
7.5882	-32.9863	8.9114	-40.585	5.6374	-27.946	4.2472	-21.6013		7.0572	-29.1762	8.9688	-36.9011	5.4386	-24.8328	4.1984	-23.854		6.2784	-25.3307	8.831	-49.6234	5.398	-26.8766	4.1914	-30.8139		6.6446	-26.4357	8.484	-51.8137			8.2224	-58.7603
7.599	-32.977	8.93	-40.4446	5.6378	-27.9596	4.2576	-21.7474		7.0662	-29.1376	9.0016	-37.0193	5.4386	-24.8355	4.205	-23.871		6.2876	-25.4511	8.841	-49.9904	5.3992	-26.8565	4.1928	-31.0029		6.654	-26.6954	8.507	-50.5138			8.2254	-58.9838
7.606	-32.9919	8.9364	-40.3928	5.6382	-27.981	4.2594	-21.7791		7.067	-29.1309	9.0298	-37.1434	5.4392	-24.8521	4.2092	-23.915		6.3152	-25.635	8.844	-50.001	5.4008	-26.8226	4.193	-30.9943		6.677	-27.4557	8.508	-50.4492			8.226	-59.0352
7.6306	-33.0571	8.9394	-40.28	5.6414	-28.12	4.2626	-21.7828		7.068	-29.1301	9.0578	-37.2384	5.4402	-24.8907	4.2106	-23.929		6.344	-25.6805	8.8506	-50.0698	5.401	-26.8179	4.193	-30.9914		6.6774	-27.4693	8.513	-50.1763			8.2262	-59.0602
7.6488	-33.0907	8.9466	-40.2299	5.6504	-28.2241	4.2634	-21.7341		7.08	-29.1125	9.0652	-37.2586	5.4404	-24.8951	4.2154	-23.993		6.3532	-25.6498	8.8762	-49.9428	5.4012	-26.8118	4.1934	-30.9827		6.6842	-27.6869	8.5228	-49.5409			8.229	-58.359
7.6688	-33.1102	8.9664	-40.041	5.6504	-28.2248	4.269	-21.8131		7.085	-29.1008	9.0812	-37.296	5.442	-25.2843	4.2156	-23.996		6.3544	-25.6407	8.8804	-50.0874	5.402	-26.7979	4.1944	-31.1919		6.6866	-27.763	8.5432	-48.3721			8.2292	-58.3913
7.6758	-33.113	8.9688	-39.9583	5.6504	-28.2248	4.2774	-21.9075		7.0904	-29.0857	9.0916	-37.3432	5.4422	-25.1861	4.2178	-24.014		6.3564	-25.6237	8.8966	-49.5388	5.4028	-26.7809	4.1954	-31.1861		6.6878	-27.7957	8.548	-48.0805			8.2304	-58.4942
7.6982	-33.086	9.0016	-39.8647	5.6504	-28.2255	4.28	-21.9363		7.1022	-29.0027	9.1012	-37.3708	5.4424	-24.1122	4.2224	-24.26		6.358	-25.6089	8.8978	-49.4929	5.4032	-26.7732	4.197	-31.1125		6.6902	-27.9643	8.567	-46.9763			8.2348	-58.897
7.7076	-33.0879	9.0298	-39.7644	5.6506	-28.1785	4.2828	-21.9658		7.1068	-29.0052	9.1054	-37.3768	5.4434	-24.227	4.224	-24.284		6.3646	-25.4976	8.8982	-49.47	5.4032	-26.7717	4.1982	-31.1025		6.7186	-28.8946	8.5672	-47.1576			8.237	-59.047
7.7198	-33.1056	9.0578	-39.6675	5.6592	-28.366	4.2836	-21.9753		7.1092	-28.9867	9.1198	-37.4142	5.444	-24.1227	4.2246	-24.292		6.3718	-25.4658	8.9042	-49.0359	5.4104	-26.5341	4.2104	-31.0404		6.7344	-29.1802	8.5676	-47.0472			8.2426	-59.4644
7.726	-33.1466	9.0652	-39.6407	5.6598	-28.376	4.2884	-22.0285		7.1154	-28.9364	9.1208	-37.4165	5.4464	-24.1639	4.225	-24.299		6.3836	-25.3659	8.9092	-48.9689	5.4104	-26.5325	4.2136	-31.0765		6.7352	-29.1774	8.5856	-46.4034			8.2444	-59.5791
7.7336	-33.195	9.0812	-39.5772	5.6602	-28.3874	4.2944	-22.0912		7.117	-28.9214	9.1368	-37.4471	5.4474	-24.1823	4.2258	-24.311		6.399	-25.1626	8.9114	-48.8931	5.4108	-26.5279	4.2152	-31.0909		6.7362	-29.1924	8.5904	-46.2451			8.2464	-59.7099
7.7466	-33.2696	9.0916	-39.5722	5.663	-28.4387	4.3068	-22.1944		7.1186	-28.7822	9.145	-37.498	5.4488	-24.2034	4.2276	-24.361		6.4062	-25.0445	8.93	-48.3743	5.4128	-26.4785	4.217	-31.0346		6.7444	-29.2754	8.5976	-46.0305			8.2522	-60.0627
7.7514	-33.2966	9.1012	-39.5538	5.6674	-28.5535	4.3136	-22.249		7.1238	-28.7696	9.1678	-37.5451	5.449	-24.2086	4.2282	-24.021		6.4206	-24.906	8.9364	-48.0638	5.4132	-26.4692	4.2182	-31.0592		6.7518	-29.289	8.6034	-45.8638			8.261	-60.5434
7.7598	-33.1811	9.1054	-39.5354	5.6708	-28.6426	4.3142	-22.2535		7.1334	-28.7344	9.1952	-37.581	5.4526	-24.2604	4.2282	-24.027		6.4276	-24.8219	8.9394	-47.9456	5.4166	-26.3875	4.2214	-31.114		6.7614	-29.1339	8.6152	-45.6701			8.2754	-61.199
7.767	-33.1745	9.1198	-39.5062	5.6782	-28.8394	4.316	-22.2697		7.1448	-28.6749	9.1974	-37.5825	5.4526	-24.2621	4.2288	-24.056		6.4464	-24.5528	8.9466	-47.6598	5.4168	-26.3798	4.2224	-31.8988		6.7762	-29.0292	8.624	-45.6118			8.2762	-61.2299
7.7716	-33.1624	9.1208	-39.5045	5.687	-28.9728	4.3166	-22.2734		7.146	-28.6673	9.199	-37.584	5.453	-24.2998	4.229	-23.908		6.4504	-24.4892	8.9664	-47.0194	5.417	-26.3721	4.224	-31.9175		6.7834	-29.1298	8.638	-45.6305			8.2776	-61.2858
7.786	-33.1624	9.1368	-39.5003	5.694	-29.084	4.317	-22.2756		7.1466	-28.5198	9.218	-37.5922	5.4558	-24.3919	4.2308	-23.974		6.453	-24.4461	8.9688	-46.8042	5.4224	-26.2008	4.2246	-31.9247		6.789	-28.8034	8.6526	-45.7826			8.2788	-61.3328
7.8048	-33.1522	9.145	-39.4962	5.6942	-29.0241	4.3184	-22.28		7.157	-28.4175	9.226	-37.5922	5.4576	-24.4497	4.232	-24.231		6.4594	-24.3893	9.0016	-46.2696	5.4226	-26.1946	4.225	-31.9305		6.81	-28.5328	8.659	-45.8597			8.2798	-61.3637
7.8302	-33.1205	9.1678	-39.4803	5.7132	-29.459	4.335	-22.4563		7.1618	-28.3999	9.244	-37.5877	5.4604	-24.5383	4.2354	-24.325		6.4708	-24.2666	9.0298	-45.6803	5.4228	-26.1761	4.2258	-31.9377		6.8196	-28.3383	8.6608	-45.8576			8.2854	-61.5533
7.8332	-33.1158	9.1952	-39.4527	5.7304	-29.5325	4.3422	-22.5987		7.164	-28.358	9.2464	-37.5391	5.4622	-24.5882	4.24	-24.4		6.4768	-24.2292	9.0578	-45.294	5.4232	-26.1499	4.2264	-31.8613		6.8288	-28.1221	8.668	-45.9263			8.2866	-61.593
7.8404	-33.1307	9.1974	-39.451	5.7326	-29.5432	4.3448	-22.6518		7.1656	-28.3471	9.2486	-37.5324	5.4624	-24.4795	4.24	-24.402		6.5044	-24.0032	9.0652	-45.2075	5.4236	-26.1345	4.228	-31.8901		6.8306	-28.0772	8.6858	-46.5534			8.288	-61.6356
7.8672	-33.0981	9.199	-39.4485	5.738	-29.5674	4.35	-22.7544		7.1792	-28.2457	9.2546	-37.599	5.4624	-24.4804	4.2468	-24.665		6.508	-24.0134	9.0812	-45.0364	5.4258	-26.0002	4.2284	-31.9118		6.8324	-28.0201	8.6868	-46.5784			8.2996	-61.8047
7.883	-33.1	9.218	-39.4268	5.7464	-29.7478	4.3548	-22.8488		7.1836	-28.2096	9.2668	-37.5346	5.4624	-24.4085	4.2492	-24.733		6.5234	-24.0634	9.0916	-45.1669	5.4282	-25.8614	4.229	-30.8298		6.8486	-27.6624	8.7002	-46.9055			8.3154	-61.862
7.894	-33.0907	9.226	-39.4368	5.7482	-29.7599	4.3586	-22.9144		7.184	-28.2264	9.2818	-37.4995	5.4624	-24.5716	4.2498	-24.747		6.5424	-24.1338	9.1012	-45.1899	5.4288	-25.8351	4.2308	-30.8428		6.8808	-26.8423	8.7024	-46.9659			8.3302	-61.7429
7.898	-33.1279	9.244	-39.3942	5.7486	-29.7628	4.3638	-22.972		7.1844	-28.2239	9.2942	-37.4688	5.4642	-24.6137	4.2498	-24.744		6.5446	-24.1576	9.1054	-45.1052	5.43	-25.6562	4.2312	-31.0491		6.8856	-26.8886	8.7064	-47.218			8.3374	-61.5901
7.912	-33.1512	9.2464	-39.3499	5.7558	-29.812	4.3688	-23.028		7.1874	-28.2046	9.3182	-37.4037	5.4664	-24.6645	4.2502	-24.759		6.5462	-24.1746	9.1198	-45.3945	5.4316	-25.5358	4.2316	-31.0448		6.89	-26.8056	8.7146	-47.5534			8.3582	-61.0006
7.9164	-33.1578	9.2486	-39.3407	5.7852	-29.9731	4.3784	-23.1269		7.189	-28.1954	9.3364	-37.3529	5.469	-24.7241	4.2514	-24.825		6.554	-24.261	9.1208	-45.4139	5.4328	-25.4787	4.2388	-31.1284		6.8928	-26.8954	8.7274	-47.4138			8.369	-60.6346
7.9286	-33.1736	9.2546	-39.3909	5.786	-29.9774	4.3932	-23.4389		7.1978	-28.1761	9.3418	-37.3379	5.4708	-24.768	4.2518	-24.848		6.573	-24.479	9.1368	-45.728	5.4332	-25.4263	4.2394	-31.1356		6.8978	-26.8967	8.7444	-47.8826			8.3726	-61.0021
7.9564	-33.2547	9.2668	-39.3132	5.7866	-29.9802	4.3954	-23.7052		7.2056	-28.1568	9.3442	-37.3304	5.4712	-24.8258	4.2522	-24.869		6.5752	-24.4313	9.145	-45.9873	5.4346	-25.255	4.2406	-31.1472		6.914	-26.909	8.756	-48.343			8.377	-60.9447
7.9578	-33.3013	9.2818	-39.273	5.7882	-29.9938	4.3984	-23.762		7.218	-28.1199	9.3474	-37.3043	5.4758	-24.8188	4.2536	-24.91		6.586	-24.6062	9.1678	-46.7706	5.4356	-25.1146	4.2418	-31.1573		6.9166	-26.8913	8.7626	-48.5555			8.3838	-60.8551
7.959	-33.278	9.2942	-39.2388	5.7888	-29.9966	4.3984	-23.6558		7.222	-28.1141	9.372	-37.2661	5.4766	-24.825	4.2588	-25.032		6.5966	-24.7811	9.1952	-47.8486	5.4358	-27.199	4.2436	-31.1746		6.9212	-26.9525	8.7634	-48.5784			8.389	-60.7771
7.96	-33.2836	9.3182	-39.1694	5.7982	-30.0572	4.3984	-23.6558		7.225	-28.1292	9.382	-37.3626	5.4768	-24.8258	4.2598	-25.048		6.6204	-25.2966	9.1974	-47.9368	5.4362	-27.1836	4.2442	-31.1804		6.9236	-26.9647	8.777	-49.4138			8.3932	-60.6331
7.9602	-33.2323	9.3364	-39.1159	5.7994	-30.0636	4.401	-23.6706		7.2276	-28.1233	9.3926	-37.3633	5.4778	-24.8328	4.2606	-25.073		6.6322	-25.5408	9.199	-48.0091	5.4366	-27.1682	4.249	-31.264		6.9328	-27.1184	8.777	-49.4138			8.4002	-63.2806
7.9604	-33.2314	9.3418	-39.1001	5.8052	-30.09	4.4054	-23.6942		7.236	-28.1032	9.3932	-37.3633	5.478	-24.8346	4.2624	-25.123		6.6432	-25.7509	9.218	-48.8331	5.4366	-27.1574	4.255	-31.2265		6.9334	-27.1266	8.7772	-49.418			8.4088	-62.6235
7.9844	-33.4141	9.3442	-39.065	5.8084	-30.1043	4.4056	-23.7458		7.2446	-28.0562	9.394	-37.3633	5.4786	-24.8811	4.2626	-25.117		6.6446	-25.7918	9.226	-49.2318	5.4372	-27.145	4.2578	-31.2886		6.9504	-27.4149	8.7964	-50.1513			8.4286	-62.2501
7.9872	-33.4364	9.3474	-39.0625	5.8088	-30.1071	4.4072	-23.7532		7.2576	-28.0529	9.3942	-37.3633	5.4788	-24.8837	4.2652	-25.168		6.654	-26.0052	9.244	-50.2039	5.4376	-27.1327	4.2598	-31.2741		6.962	-27.6066	8.7988	-50.2409			8.4346	-62.2089
7.989	-33.4485	9.372	-39.0424	5.8296	-30.1791	4.4218	-23.8137		7.2642	-28.0344	9.4016	-37.3626	5.4834	-25.0538	4.2658	-25.178		6.677	-26.5378	9.2464	-50.2921	5.4382	-27.1172	4.2624	-31.2655		6.9724	-27.7698	8.8114	-50.6617			8.4406	-62.2339
8.0086	-33.5921	9.382	-39.1728	5.8404	-30.2034	4.4234	-23.8823		7.2698	-28.052	9.402	-37.2915	5.4876	-25.1362	4.278	-25.469		6.6774	-26.5469	9.2486	-50.398	5.4386	-27.1064	4.2654	-31.2583		6.9726	-27.8093	8.825	-51.0721			8.4416	-62.2383
8.0098	-33.6014	9.3926	-39.1811	5.8458	-30.5057	4.4306	-23.8277		7.279	-28.0763	9.4072	-37.314	5.4886	-25.1563	4.286	-25.632		6.6842	-26.6877	9.2546	-50.7649	5.4396	-27.1049	4.2716	-31.2381		6.9818	-28.0201	8.826	-51.0992			8.4562	-62.7043
8.0116	-33.6359	9.3932	-39.182	5.8468	-30.4394	4.4376	-23.9723		7.2868	-28.0948	9.419	-37.3596	5.4912	-25.2151	4.2886	-25.682		6.6866	-26.7343	9.2668	-51.363	5.4398	-27.1049	4.2732	-31.2323		6.9894	-28.1751	8.8296	-51.1992			8.4618	-62.9116
8.013	-33.6536	9.394	-39.182	5.8474	-30.4537	4.4398	-23.9775		7.2908	-28.1032	9.4226	-37.2968	5.4924	-25.2422	4.2904	-25.721		6.6878	-26.7854	9.2818	-52.1852	5.4424	-26.0434	4.2742	-31.228		7.0016	-28.5246	8.8388	-51.4408			8.4626	-62.8396
8.023	-33.7831	9.3942	-39.182	5.8606	-30.3068	4.4434	-24.0549		7.2912	-28.104	9.426	-37.3043	5.4958	-25.3141	4.3008	-25.956		6.6902	-26.8479	9.2942	-52.7533	5.4428	-26.0511	4.2768	-31.215		7.0016	-28.5206	8.8528	-52.0763			8.4704	-62.9895
8.0274	-33.8391	9.4016	-39.1861	5.8618	-30.8401	4.4542	-24.2784		7.3104	-28.1317	9.4372	-37.3289	5.4982	-25.3615	4.3052	-26.05		6.7186	-27.3668	9.3182	-53.4625	5.445	-26.1159	4.2778	-31.1977		7.0038	-28.5722	8.8634	-52.3929			8.4796	-62.8969
8.029	-33.8605	9.402	-39.0925	5.8618	-30.8394	4.4564	-24.3279		7.3124	-28.1359	9.4422	-37.3402	5.5	-25.3904	4.3078	-26.102		6.7344	-27.4509	9.3364	-53.5242	5.446	-26.1221	4.2788	-31.2107		7.0056	-28.6185	8.8706	-52.8846			8.4886	-62.55
8.0298	-33.8707	9.4072	-39.1243	5.8676	-30.7809	4.4632	-24.4732		7.3242	-28.156	9.4516	-37.3618	5.504	-25.4588	4.3122	-26.172		6.7364	-27.4509	9.3418	-53.4554	5.4474	-26.1283	4.2792	-31.215		7.0118	-28.7654	8.8776	-53.2075			8.4978	-61.7959
8.0356	-34.0357	9.419	-39.1895	5.8698	-30.7581	4.4728	-24.6834		7.333	-28.1669	9.4594	-37.394	5.5078	-25.5403	4.318	-26.261		6.7388	-27.4531	9.3442	-53.4078	5.449	-26.1298	4.281	-31.228		7.0154	-28.8402	8.896	-53.5866			8.507	-61.5166
8.0368	-34.0581	9.4226	-39.1276	5.8816	-30.6312	4.474	-24.4614		7.3414	-28.1753	9.4638	-37.403	5.5098	-25.5806	4.323	-26.406		6.7522	-27.3986	9.3474	-53.3337	5.4502	-26.136	4.2858	-31.2626		7.0242	-29.0129	8.8966	-53.6054			8.5122	-61.4342
8.0376	-34.1065	9.426	-39.1402	5.89	-30.5414	4.4776	-24.6008		7.3426	-28.2004	9.4858	-37.4456	5.5122	-25.628	4.3256	-26.471		6.7742	-27.0841	9.372	-52.7744	5.4514	-26.1422	4.2894	-31.2857		7.0264	-29.0618	8.8996	-53.7137			8.523	-61.3269
8.0436	-34.2585	9.4372	-39.1803	5.8924	-30.6184	4.4798	-24.5942		7.344	-28.2029	9.4968	-37.4883	5.5144	-25.6762	4.3264	-26.495		6.7762	-27.0523	9.382	-52.9244	5.4516	-26.1437	4.291	-31.3275		7.035	-29.2346	8.9198	-54.2012			8.5508	-61.3446
8.0442	-34.2352	9.4422	-39.1978	5.8926	-30.6205	4.4838	-24.7462		7.3454	-28.2054	9.5008	-37.495	5.5148	-25.7674	4.3316	-26.633		6.7836	-27.025	9.3926	-52.5574	5.4562	-26.1746	4.2918	-31.3232		7.038	-29.2944	8.9274	-54.2721			8.5554	-61.3916
8.0542	-34.3936	9.4516	-39.2313	5.8936	-30.4808	4.4924	-24.6148		7.3464	-28.208	9.5436	-37.5571	5.5178	-25.8147	4.3348	-26.719		6.7878	-26.7922	9.3932	-52.5363	5.4602	-26.2486	4.2942	-31.3073		7.0424	-29.3488	8.9302	-54.2908			8.556	-62.1354
8.0622	-34.5194	9.4594	-39.2839	5.8962	-30.4508	4.5032	-24.5256		7.353	-28.2306	9.5438	-37.575	5.5192	-25.8384	4.3428	-26.927		6.808	-26.4935	9.394	-52.4974	5.4604	-26.2502	4.2948	-31.303		7.0528	-29.3202	8.932	-54.3283			8.5568	-61.8899
8.0688	-34.6331	9.4638	-39.3006	5.9116	-30.5699	4.5164	-24.3153		7.3666	-28.2608	9.544	-37.6124	5.5196	-25.8472	4.3546	-27.237		6.818	-26.2982	9.3942	-52.4957	5.4622	-26.2779	4.3014	-31.2424		7.0538	-29.3162	8.94	-54.4429			8.5764	-62.9057
8.0724	-34.6946	9.4858	-39.3808	5.9128	-30.5784	4.5252	-24.1722		7.3782	-28.2926	9.5446	-37.6154	5.5246	-25.9331	4.3552	-27.249		6.8238	-26.1733	9.4016	-52.1658	5.4648	-26.3242	4.311	-31.2568		7.0544	-29.3882	8.9668	-54.2929			8.5894	-64.0714
8.0772	-34.772	9.4968	-39.4393	5.9162	-30.6041	4.5266	-24.1486		7.3882	-28.3161	9.559	-37.6857	5.5362	-26.1294	4.3562	-27.278		6.8276	-26.0904	9.402	-51.7265	5.465	-26.3258	4.3132	-31.2611		7.0582	-29.4386	8.9674	-54.2825			8.6134	-66.6483
8.0814	-34.8419	9.5008	-39.4502	5.9324	-30.7225	4.5326	-24.0468		7.393	-28.3262	9.5826	-37.8114	5.5414	-26.0654	4.357	-27.3		6.8318	-25.9916	9.4072	-51.6171	5.467	-26.3381	4.3136	-31.264		7.0616	-29.3175	8.972	-54.345			8.6186	-67.3245
8.086	-34.6527	9.5436	-39.548	5.9336	-30.731	4.5368	-24.083		7.3962	-28.3295	9.5838	-37.8174	5.5442	-26.104	4.3626	-27.78		6.8714	-25.0843	9.419	-51.2713	5.4674	-26.2579	4.316	-31.2813		7.0768	-29.0986	8.9924	-53.6762			8.6218	-67.7567
8.0882	-34.9481	9.5438	-39.5881	5.9344	-30.7011	4.5382	-24.0542		7.4	-28.3354	9.5876	-37.8361	5.5474	-26.147	4.3638	-27.823		6.8804	-24.8651	9.4226	-50.8673	5.4686	-26.2764	4.3188	-31.3001		7.0792	-29.055	8.9954	-53.5783			8.6562	-72.5563
8.0906	-34.8279	9.544	-39.5781	5.9402	-30.7538	4.5388	-24.2357		7.419	-28.3563	9.6066	-37.9042	5.5492	-26.1785	4.371	-28.087		6.8818	-24.831	9.426	-50.7296	5.4716	-26.2579	4.319	-31.3015		7.0814	-28.9966	8.9998	-53.3033			8.6636	-73.3633
8.1	-34.8941	9.5526	-39.7928	5.9424	-30.7738	4.5412	-24.1707		7.4292	-28.3773	9.6088	-37.9124	5.5528	-26.1847	4.376	-28.215		6.8872	-24.8117	9.4372	-50.248	5.4746	-26.3227	4.3194	-31.4545		7.0832	-28.9762	9.0072	-52.6846			8.6674	-73.9572
8.1002	-34.895	9.553	-39.7736	5.947	-30.8166	4.5446	-24.0638		7.432	-28.3806	9.6188	-37.9543	5.5532	-26.1855	4.379	-28.117		6.8878	-24.8004	9.4422	-50.0187	5.476	-26.3566	4.3212	-31.4674		7.0888	-28.9095	9.0202	-52.595			8.6756	-73.4
8.1022	-34.9071	9.5598	-39.8129	5.9628	-31.0405	4.552	-23.9531		7.4348	-28.3178	9.6258	-37.9887	5.554	-26.2329	4.385	-28.219		6.8962	-24.8447	9.4516	-49.5617	5.4786	-26.3782	4.325	-31.264		7.1002	-28.6878	9.0326	-52.7971			8.6932	-69.3958
8.1058	-35.4486	9.56	-39.6675	5.965	-31.0504	4.5546	-23.9339		7.488	-28.4544	9.6438	-38.0747	5.563	-26.2811	4.3932	-28.505		6.9108	-24.7618	9.4568	-49.3359	5.4788	-26.3798	4.3294	-31.3405		7.1058	-28.5722	9.034	-52.7554			8.7148	-65.5532
8.1078	-35.4318	9.5674	-39.736	5.9664	-31.0569	4.5646	-23.858		7.4986	-28.5123	9.6444	-38.0867	5.567	-26.2557	4.3956	-28.683		6.9224	-24.7209	9.4764	-48.4731	5.4804	-26.3906	4.336	-31.404		7.1122	-28.405	9.0514	-52.1908			8.758	-59.5644
8.108	-35.4318	9.587	-39.8563	5.9674	-31.0611	4.571	-23.8078		7.4996	-28.5173	9.6446	-38.0874	5.5688	-26.3013	4.399	-28.733		6.9284	-24.7459	9.494	-47.681	5.4824	-26.4029	4.3428	-31.5944		7.122	-28.1316	9.0546	-52.0825			8.7592	-59.4777
8.1098	-35.4169	9.6032	-39.9491	6.024	-31.7884	4.5754	-23.779		7.5018	-28.5257	9.6446	-38.0874	5.5696	-26.3065	4.4004	-28.855		6.9366	-24.7811	9.5102	-46.9559	5.4838	-26.4122	4.3502	-31.8064		7.1276	-27.967	9.0552	-52.0554			8.828	-54.9721
8.1098	-35.416	9.6114	-39.9934	6.0272	-31.8148	4.5822	-23.7325		7.5392	-28.6506	9.6652	-38.1966	5.5706	-26.3127	4.4022	-28.877		6.9426	-24.8106	9.5142	-46.7706	5.4868	-26.4415	4.3612	-32.2839		7.1284	-27.9439	9.0652	-51.7054			8.8534	-55.078
8.1196	-35.4002	9.6156	-40.0151	6.031	-31.8668	4.5856	-23.7111		7.5512	-28.6782	9.6658	-38.1996	5.5722	-26.3206	4.4038	-28.898		6.9664	-24.9378	9.5208	-46.6666	5.492	-26.4831	4.3626	-32.3546		7.1298	-27.7902	9.0664	-51.6596			8.8706	-54.9898
8.1288	-35.2436	9.6234	-40.0778	6.0366	-31.9124	4.59	-23.6809		7.622	-28.8208	9.6686	-38.2363	5.575	-26.3355	4.4108	-28.978		6.968	-24.948	9.5258	-46.4901	5.4942	-26.514	4.3632	-32.3763		7.132	-27.7059	9.0708	-51.5033			8.8784	-54.6311
8.1348	-35.1327	9.637	-40.1714	6.0538	-32.0529	4.5912	-23.675		7.628	-28.8266	9.6784	-38.3492	5.576	-26.1031	4.412	-28.991		6.9766	-25.0354	9.534	-46.199	5.4948	-26.5263	4.3712	-32.7744		7.133	-27.6787	9.0714	-51.4804			8.912	-56.0423
8.1476	-34.8922	9.6374	-40.1739	6.0584	-32.0879	4.6038	-23.6079		7.6326	-28.9021	9.6896	-38.4442	5.5872	-26.1277	4.4174	-29.05		6.9794	-25.0139	9.5438	-45.8673	5.4984	-26.5649	4.3776	-33.0976		7.1378	-27.6882	9.1044	-50.3075			8.9152	-56.6024
8.1486	-34.8717	9.648	-40.2407	6.0914	-33.0219	4.6066	-23.5917		7.6364	-28.9037	9.6918	-38.2662	5.5912	-26.2715	4.4226	-29.184		6.9806	-25.0377	9.5454	-45.9097	5.505	-26.6837	4.3776	-32.245		7.1468	-27.351	9.1178	-50.1159			8.9238	-54.0284
8.152	-34.8055	9.663	-40.3293	6.0946	-33.1196	4.6086	-23.5857		7.638	-28.8702	9.6996	-38.3492	5.592	-26.2627	4.4242	-29.193		6.9974	-25.3897	9.5482	-45.8073	5.5058	-26.7161	4.3812	-32.2955		7.1488	-27.3292	9.1196	-50.2346			8.9262	-54.1386
8.1598	-34.6602	9.6652	-40.3092	6.099	-33.7812	4.6158	-23.5201		7.6388	-28.923	9.7036	-38.3918	5.5954	-26.2119	4.4322	-29.265		6.9976	-25.3931	9.5498	-45.7438	5.5066	-26.7192	4.384	-32.3316		7.151	-27.268	9.1396	-50.4971			8.9292	-54.3077
8.1606	-34.6173	9.6676	-40.3535	6.1028	-33.8254	4.6184	-23.5024		7.6422	-28.9398	9.7154	-38.5153	5.5956	-26.211	4.4366	-29.305		6.9986	-25.4113	9.5502	-45.7315	5.518	-26.8966	4.3932	-33.0716		7.1518	-27.253	9.1526	-50.6617			8.9332	-54.4856
8.1628	-34.5912	9.6718	-40.387	6.1044	-33.8276	4.6256	-23.419		7.6848	-29.1116	9.724	-38.6035	5.598	-26.2057	4.4414	-29.345		7.0058	-25.5374	9.561	-45.3469	5.5244	-26.892	4.3944	-34.6412		7.155	-27.1864	9.154	-50.6784			8.9352	-54.5414
8.1756	-34.4588	9.6782	-40.4547	6.1158	-33.8368	4.6312	-23.3519		7.6992	-29.1502	9.7292	-38.6058	5.5998	-26.0567	4.4428	-29.421		7.01	-25.6101	9.5702	-45.294	5.5266	-26.9599	4.3966	-34.2906		7.1606	-27.0694	9.1756	-50.9867			8.9518	-55.6527
8.1786	-34.4271	9.684	-40.4914	6.1224	-33.839	4.6364	-23.2936		7.6994	-29.151	9.7308	-38.6222	5.6	-26.0541	4.4428	-29.422		7.0118	-25.6407	9.5844	-45.0681	5.5306	-26.9892	4.3974	-34.3094		7.1648	-26.9838	9.1878	-51.1867			8.9588	-56.2334
8.1788	-34.4262	9.6862	-40.3569	6.126	-33.5103	4.6376	-23.2781		7.709	-29.1695	9.737	-38.6813	5.6028	-26.0146	4.4548	-29.739		7.0226	-25.8292	9.5888	-45.0399	5.5358	-27.0201	4.4026	-34.7176		7.1746	-26.8042	9.2196	-51.7825			8.9902	-58.4693
8.1792	-34.4132	9.7006	-40.4939	6.1394	-33.7634	4.6462	-23.1807		7.7332	-29.2265	9.7382	-38.6925	5.6108	-25.8989	4.4562	-29.778		7.0236	-25.8451	9.5948	-45.0046	5.5398	-27.0401	4.4044	-34.7378		7.1756	-26.7825	9.2208	-51.8054			8.9998	-59.0837
8.18	-34.4066	9.711	-40.5859	6.1428	-33.8147	4.651	-23.1247		7.7386	-29.2357	9.7412	-38.7157	5.6142	-25.8489	4.4622	-30.091		7.0302	-25.9984	9.5952	-45.0029	5.543	-27.0525	4.4116	-34.8244		7.1772	-26.7512	9.2378	-52.2533			9.0058	-59.5909
8.1808	-34.3973	9.7124	-40.5975	6.143	-33.8162	4.6522	-23.1107		7.7408	-29.2902	9.7782	-38.8451	5.6152	-25.8638	4.4676	-30.18		7.0314	-26.0268	9.5958	-44.9993	5.5472	-27.1389	4.4138	-34.8503		7.1802	-26.6886	9.238	-52.2658			9.013	-60.001
8.1842	-34.3628	9.7124	-40.5984	6.2016	-35.2992	4.653	-23.4618		7.759	-29.3724	9.7906	-39.1518	5.618	-25.8191	4.4682	-30.189		7.0316	-26.0291	9.5984	-44.964	5.55	-27.1373	4.4202	-34.9354		7.1822	-26.5907	9.2404	-52.4262			9.0292	-61.227
8.1934	-34.278	9.7308	-40.743	6.2016	-35.2821	4.6634	-23.4788		7.7888	-29.4595	9.7922	-39.1399	5.623	-25.7411	4.4784	-30.335		7.0318	-26.0223	9.6058	-44.9129	5.5516	-27.0401	4.4234	-34.9802		7.193	-26.5186	9.2526	-52.6346			9.046	-62.9219
8.1944	-34.2724	9.7334	-40.712	6.2224	-35.7726	4.685	-23.571		7.7954	-29.4973	9.801	-39.0673	5.627	-25.6771	4.4788	-30.318		7.044	-26.2642	9.6188	-44.8388	5.553	-27.1743	4.4292	-35.2846		7.2008	-26.5214	9.2534	-52.945			9.049	-63.1821
8.202	-34.2137	9.7344	-40.7195	6.2228	-35.7848	4.7036	-23.7584		7.8032	-29.5408	9.8348	-39.1271	5.6278	-25.6236	4.48	-30.313		7.052	-26.4061	9.638	-44.7841	5.5582	-27.0602	4.438	-35.7563		7.2058	-26.5241	9.2542	-52.9908			9.0508	-63.2864
8.2082	-34.1876	9.738	-40.7446	6.2232	-35.8475	4.7046	-23.7694		7.8548	-29.7571	9.8494	-39.2124	5.6292	-25.5359	4.4824	-30.341		7.054	-26.4186	9.6392	-44.7858	5.567	-26.8534	4.4428	-35.9496		7.2124	-26.5309	9.2642	-53.7596			9.064	-64.4566
8.2226	-34.1438	9.7414	-40.768	6.2284	-36.1142	4.7064	-23.7657		7.8594	-29.7714	9.8556	-39.1623	5.6316	-25.3869	4.4826	-30.339		7.0614	-26.4663	9.6502	-44.8194	5.5702	-27.0293	4.4442	-36.0174		7.2234	-26.4751	9.2738	-54.4033			9.077	-66.7439
8.228	-34.1168	9.7428	-40.7764	6.2354	-36.4928	4.7154	-23.9118		7.8602	-29.7739	9.8574	-39.166	5.6336	-25.2589	4.4874	-30.275		7.0638	-26.4867	9.6504	-44.8864	5.5722	-26.9938	4.4456	-36.0967		7.2244	-26.4751	9.2994	-56.1824			9.0894	-67.7508
8.2292	-34.1103	9.7448	-40.7964	6.239	-36.6953	4.734	-24.2253		7.8644	-29.7865	9.8744	-39.1915	5.6338	-25.1993	4.4894	-30.258		7.076	-26.531	9.6506	-44.8882	5.575	-26.9429	4.449	-36.2799		7.2358	-26.6859	9.3022	-56.3595			9.1048	-68.6828
8.2316	-34.0981	9.7648	-40.8792	6.2472	-37.1894	4.7514	-24.5278		7.8682	-29.7965	9.8746	-39.1915	5.635	-25.1195	4.4896	-30.258		7.0778	-26.5344	9.6508	-44.8935	5.5794	-26.8611	4.4594	-36.8656		7.245	-26.8015	9.3038	-56.4595			9.1098	-68.8298
8.233	-34.0907	9.7668	-40.814	6.2488	-37.5644	4.7684	-24.6716		7.8792	-29.8535	9.875	-39.1922	5.6366	-24.9819	4.4912	-30.253		7.079	-26.5378	9.6742	-45.2163	5.5834	-26.784	4.4596	-36.8729		7.2484	-26.8287	9.307	-56.6491			9.1292	-68.7416
8.2336	-34.0981	9.768	-40.8274	6.2494	-37.5423	4.7694	-24.6458		7.8992	-29.9432	9.8938	-39.2042	5.6372	-24.9486	4.4968	-30.184		7.0812	-26.5253	9.682	-45.3822	5.587	-26.7115	4.4644	-37.1527		7.2546	-26.9824	9.3104	-56.8595			9.1316	-68.6769
8.2344	-34.0954	9.7814	-40.9602	6.2504	-37.4617	4.7712	-24.6576		7.9126	-30.0522	9.8968	-39.2102	5.6372	-24.9302	4.4968	-30.183		7.083	-26.5424	9.699	-45.7474	5.5934	-26.1854	4.4712	-37.5466		7.264	-27.1374	9.3492	-58.6782			9.1502	-66.516
8.2364	-34.0907	9.7966	-41.1014	6.2638	-38.0172	4.785	-24.7491		7.9226	-30.1042	9.9026	-39.2251	5.6378	-24.924	4.4998	-30.253		7.0902	-26.6037	9.705	-45.8726	5.5942	-26.1931	4.4866	-38.5391		7.274	-27.4897	9.3546	-58.8053			9.1616	-65.756
8.2402	-34.0814	9.8086	-41.3237	6.2648	-38.0585	4.787	-24.7616		7.9242	-30.1126	9.9126	-39.2468	5.6426	-24.8267	4.5212	-29.809		7.1002	-26.6968	9.7322	-46.3349	5.5966	-26.0974	4.491	-38.5275		7.2756	-27.5441	9.3622	-58.9136			9.1628	-65.7987
8.2524	-34.0488	9.8172	-41.3555	6.2682	-38.2197	4.8142	-24.9394		7.932	-30.1478	9.915	-39.2603	5.644	-24.8775	4.5218	-29.796		7.105	-26.7105	9.734	-46.3754	5.5992	-25.9833	4.4914	-38.5535		7.2922	-28.1602	9.3634	-59.249			9.1644	-65.8472
8.2544	-34.0432	9.821	-41.5318	6.2696	-38.2803	4.82	-25.1032		7.9388	-30.1763	9.916	-39.261	5.6478	-25.0292	4.5368	-29.45		7.1132	-26.707	9.7344	-47.3969	5.6026	-25.8459	4.4922	-38.4482		7.2926	-28.1751	9.3838	-60.322			9.188	-64.58
8.2552	-34.0404	9.8306	-41.4048	6.2744	-38.5106	4.8294	-25.1806		7.9468	-30.2559	9.924	-39.2715	5.6528	-25.2116	4.5408	-29.334		7.1262	-26.6832	9.735	-47.2805	5.6066	-25.6901	4.4942	-38.5318		7.2926	-28.1778	9.395	-60.6032			9.1882	-64.5653
8.2694	-34.0553	9.8358	-41.3312	6.2784	-34.1056	4.8304	-25.188		7.955	-30.3171	9.94	-39.285	5.6578	-25.3229	4.542	-29.297		7.129	-26.7048	9.7356	-46.9665	5.6106	-25.5266	4.502	-38.8434		7.303	-28.575	9.3956	-60.6115			9.19	-64.5889
8.2754	-34.0683	9.8442	-41.2535	6.2792	-34.1263	4.8402	-25.2603		7.9592	-30.3381	9.9524	-39.2902	5.6598	-25.3571	4.543	-29.568		7.1298	-26.7036	9.7364	-46.7883	5.6108	-25.5158	4.5036	-38.904		7.3064	-28.7382	9.3968	-60.6261			9.2002	-63.9494
8.2782	-34.0721	9.8504	-41.3622	6.288	-34.3716	4.8522	-25.337		7.9618	-30.4236	9.9572	-39.2909	5.6598	-25.3571	4.5448	-29.494		7.13	-26.7025	9.7376	-46.7495	5.611	-25.5482	4.5052	-39.1507		7.3152	-29.1298	9.4124	-60.447			9.2126	-63.1615
8.2826	-34.0441	9.8614	-41.5285	6.2978	-34.3887	4.8534	-25.3614		7.9626	-30.432	9.9672	-39.2835	5.66	-25.4141	4.5456	-29.395		7.132	-26.698	9.7398	-46.8165	5.6112	-25.5358	4.5072	-39.1954		7.3158	-29.1584	9.4206	-60.2761			9.2134	-63.0909
8.3084	-34.0916	9.8706	-41.4048	6.299	-34.5527	4.856	-25.3953		7.9722	-30.4462	9.9894	-39.3007	5.676	-25.7498	4.5536	-29.242		7.1354	-26.6889	9.7704	-47.6969	5.6128	-25.5219	4.5076	-39.1998		7.3352	-30.0138	9.4238	-60.174			9.2214	-63.5863
8.319	-34.1075	9.8844	-41.4733	6.3002	-34.5891	4.87	-25.6144		7.9732	-30.4571	9.9988	-39.2992	5.6772	-25.777	4.5544	-29.186		7.1386	-26.6514	9.7796	-47.9192	5.6134	-25.4911	4.5114	-39.1781		7.3478	-30.5021	9.4356	-59.6303			9.2236	-63.5363
8.3354	-34.128	9.9038	-41.5519	6.3066	-34.7587	4.8958	-25.8416		7.9738	-30.4622	10	-39.3022	5.6798	-25.8296	4.5546	-29.181		7.1478	-26.5367	9.7864	-48.0656	5.6154	-25.3476	4.5116	-39.1839		7.3486	-30.5334	9.45	-58.9199			9.2242	-63.5172
8.3698	-34.2268	9.9232	-41.6112	6.3076	-34.788	4.9002	-25.953		7.981	-30.5368			5.6824	-25.8831	4.5654	-29.002		7.1558	-26.4935	9.7896	-48.1326	5.6188	-25.1146	4.5122	-39.22		7.369	-31.3711	9.4574	-58.4595			9.2264	-63.4628
8.383	-34.2566	9.9482	-41.6555	6.313	-34.9342	4.9066	-26.2481		7.9812	-30.5393			5.6834	-26.0093	4.57	-28.922		7.156	-26.4947	9.8046	-48.2861	5.6198	-25.0436	4.5184	-39.5186		7.3742	-31.6758	9.459	-58.3532			9.2274	-63.4467
8.3884	-34.2939	9.9556	-41.6622	6.3176	-35.0646	4.9092	-26.2902		7.986	-30.5946			5.6892	-26.0909	4.5706	-28.91		7.159	-26.439	9.8264	-48.6725	5.6234	-24.8091	4.521	-39.6499		7.3744	-31.6812	9.4636	-58.0511			9.2278	-62.6587
8.39	-34.3088	9.9612	-41.6597	6.3242	-35.2464	4.9112	-26.3211		7.9862	-30.5971			5.7016	-26.1864	4.5736	-28.861		7.1646	-26.4697	9.8476	-49.043	5.6238	-24.7721	4.5236	-39.7681		7.3746	-31.6907	9.4692	-57.6512			9.2298	-62.6573
8.392	-34.2818	9.9628	-41.6597	6.3292	-35.3926	4.9142	-26.3691		7.9976	-30.7245			5.7144	-26.5073	4.5778	-28.795		7.1668	-26.4799	9.8498	-49.1012	5.624	-24.7659	4.5258	-39.8663		7.3748	-31.7002	9.481	-56.7158			9.2304	-62.6558
8.3996	-34.3153	9.9778	-41.7115	6.3324	-35.2821	4.9204	-26.4657		8.0088	-30.8444			5.7216	-26.5713	4.5802	-28.755		7.1706	-26.4981	9.8516	-49.1471	5.6252	-24.6734	4.5288	-40.1317		7.398	-32.281	9.4908	-55.8741			9.2338	-62.6338
8.4076	-34.3489	10	-41.7424	6.3368	-35.2243	4.9238	-26.5203		8.0186	-30.9919			5.7232	-26.5853	4.583	-28.708		7.1872	-26.5481	9.8618	-49.3747	5.6254	-24.678	4.531	-40.2053		7.402	-32.1069	9.5046	-55.0762			9.2346	-62.6323
8.4148	-34.3777			6.3398	-35.1808	4.9256	-24.4474		8.0188	-30.997			5.7354	-26.6809	4.5846	-28.686		7.188	-26.5503	9.8676	-49.4894	5.6268	-24.5993	4.5536	-40.7953		7.4084	-32.1694	9.5064	-54.9345			9.2426	-62.4618
8.4374	-34.4579			6.3432	-35.2393	4.93	-24.6178		8.0194	-31.0179			5.7402	-26.7159	4.5872	-28.65		7.1908	-26.556	9.8838	-49.7293	5.6268	-25.0977	4.56	-40.8934		7.4134	-32.1803	9.5092	-54.697			9.2426	-62.4603
8.451	-34.5073			6.3502	-35.1587	4.9386	-24.7639		8.029	-31.142			5.7536	-26.8001	4.5942	-28.545		7.1948	-26.6026	9.8858	-49.7452	5.6276	-24.985	4.5614	-41.3666		7.4282	-32.0294	9.5108	-54.5783			9.2454	-62.4221
8.462	-34.5567			6.3528	-35.1281	4.9486	-24.9298		8.0326	-31.1856			5.755	-26.3451	4.5988	-28.477		7.2012	-26.673	9.8936	-49.9181	5.6308	-24.5098	4.5626	-41.4084		7.4456	-31.5493	9.5174	-54.0512			9.256	-62.2413
8.4658	-34.5725			6.353	-35.126	4.954	-25.0213		8.0356	-31.2225			5.7564	-26.4442	4.6038	-28.394		7.2126	-26.7854	9.8952	-49.9516	5.6348	-23.8171	4.563	-41.4329		7.4506	-31.3589	9.5392	-52.5825			9.257	-62.2207
8.4932	-34.6723			6.3612	-35.024	4.9568	-25.0125		8.0372	-31.2401			5.7578	-26.4231	4.6162	-28.261		7.2204	-26.7945	9.9094	-50.2304	5.635	-23.7723	4.5632	-41.4401		7.4538	-31.2365	9.547	-52.2242			9.2574	-62.2207
8.4998	-34.6918			6.3612	-39.6178	4.9614	-25.0781		8.0416	-31.2912			5.789	-27.0701	4.619	-28.253		7.2246	-26.8161	9.9424	-50.5144	5.6352	-23.7045	4.5648	-41.5036		7.4566	-31.0556	9.549	-52.1013			9.26	-62.1487
8.5056	-34.7077			6.3672	-39.5537	4.964	-25.1143		8.0514	-31.4002			5.7914	-27.0552	4.6242	-28.163		7.2284	-26.9932	9.9444	-50.5162	5.6358	-23.5548	4.5654	-41.5224		7.4574	-30.8693	9.55	-52.0388			9.2602	-62.1457
8.5092	-34.717			6.372	-39.5266	4.9706	-25.2057		8.0556	-31.6224			5.7924	-27.0605	4.6336	-27.962		7.2402	-27.134	9.97	-51.0066	5.6362	-23.5054	4.5764	-41.7806		7.4602	-30.8162	9.5546	-51.7429			9.2782	-61.8547
8.5186	-34.6816			6.3722	-39.5202	4.9748	-25.1984		8.0598	-31.7858			5.8196	-27.1359	4.6368	-27.89		7.2412	-27.1454	9.973	-50.9255	5.6362	-23.5023	4.5826	-41.8066		7.466	-30.6952	9.5554	-51.7054			9.2794	-61.8385
8.5228	-34.6993			6.3752	-39.4432	4.986	-25.3747		8.0628	-31.821			5.8206	-27.1367	4.642	-27.779		7.2422	-27.1056	9.9734	-51.1195	5.6368	-23.4236	4.5826	-41.7907		7.4928	-29.9948	9.5702	-51.345			9.2874	-61.6253
8.5408	-34.7748			6.3842	-39.215	4.9864	-25.3068		8.0654	-31.9417			5.8208	-27.1341	4.645	-27.715		7.2436	-27.1329	9.9786	-51.1778	5.637	-23.419	4.5874	-41.8426		7.515	-29.3529	9.5936	-50.1992			9.2934	-61.4783
8.5898	-34.9491			6.385	-39.1922	4.987	-25.3105		8.0668	-31.9761			5.8212	-27.1297	4.649	-27.627		7.2542	-27.3169	10	-51.236	5.6372	-23.3835	4.5874	-41.8426		7.5226	-29.1366	9.6002	-49.8992			9.3086	-61.1902
8.6172	-35.0404			6.389	-39.0924	4.9954	-25.6284		8.0714	-31.8403			5.828	-27.0245	4.655	-27.495		7.2604	-27.3861			5.6404	-23.2416	4.5896	-41.8455		7.523	-29.119	9.6076	-49.7784			9.3144	-61.055
8.6224	-35.0534			6.3954	-38.9291	5.0008	-25.652		8.0804	-31.9719			5.8288	-27.1105	4.6598	-27.392		7.2638	-27.4088			5.641	-23.2262	4.5926	-41.8267		7.531	-28.9122	9.6132	-49.1034			9.3212	-60.9109
8.6292	-35.0693			6.4384	-38.2803	5.002	-25.6565		8.0944	-32.1974			5.849	-27.3279	4.6638	-27.84		7.274	-27.6098			5.6412	-23.2246	4.5976	-41.7416		7.5334	-28.8891	9.6208	-48.8513			9.3388	-60.2612
8.6508	-35.1047			6.4394	-38.2653	5.0116	-25.6926		8.0944	-32.1991			5.849	-27.3279	4.6668	-27.838		7.2754	-27.6382			5.644	-23.2447	4.601	-41.5498		7.54	-28.8279	9.6228	-48.6576			9.3562	-59.6011
8.6636	-35.0003			6.4406	-38.2268	5.0146	-25.7029		8.096	-32.2209			5.8514	-27.3524	4.6746	-27.782		7.2922	-27.904			5.6462	-23.399	4.6032	-41.495		7.5604	-28.6729	9.6304	-48.568			9.3702	-59.1675
8.67	-35.0246			6.4406	-38.2261	5.016	-25.7074		8.0978	-32.2553			5.8518	-27.3559	4.6802	-28.252		7.2926	-27.9096			5.6502	-23.6643	4.6198	-40.7621		7.5874	-28.5668	9.6394	-48.8305			9.3778	-58.9499
8.7026	-34.9752			6.4406	-38.2261	5.0268	-25.7369		8.0988	-32.2695			5.86	-27.2963	4.6882	-28.377		7.2926	-27.9096			5.6502	-23.7153	4.6226	-40.7217		7.5942	-28.5586	9.6496	-49.0409			9.3912	-58.6604
8.7114	-34.9528			6.4408	-38.2225	5.0354	-25.6845		8.0988	-32.272			5.8694	-27.3989	4.6964	-28.413		7.303	-28.0402			5.6534	-23.8387	4.623	-40.664		7.5942	-28.594	9.6526	-49.118			9.3948	-58.6486
8.7244	-35.2296			6.4412	-38.2125	5.0376	-25.7007		8.1024	-32.3106			5.8726	-27.355	4.7252	-28.434		7.3064	-28.1038			5.6554	-23.9189	4.6362	-39.5575		7.5942	-28.6579	9.655	-48.6555			9.4214	-62.2251
8.7312	-35.2361			6.4416	-38.1797	5.0444	-25.7524		8.1132	-32.3919			5.8732	-27.3866	4.741	-28.441		7.3146	-28.2185			5.6554	-23.9251	4.6372	-39.4623		7.5944	-28.6593	9.6586	-48.7263			9.4234	-62.2089
8.738	-35.252			6.4422	-38.184	5.0546	-25.8261		8.1162	-32.4129			5.877	-27.3261	4.7484	-28.443		7.3158	-28.2322			5.6558	-23.9359	4.6374	-39.4263		7.5944	-28.6606	9.6874	-49.3221			9.4294	-62.1839
8.7584	-35.2557			6.4438	-38.1983	5.0592	-25.8571		8.1222	-32.5881			5.8972	-27.3805	4.771	-28.446		7.3352	-28.398			5.6628	-24.2074	4.6526	-37.8913		7.638	-29.6045	9.6878	-49.3325			9.4336	-62.2692
8.771	-35.2492			6.4634	-38.0043	5.064	-26.5159		8.1282	-32.5654			5.8978	-27.3814	4.7808	-28.446		7.3468	-28.4241			5.664	-24.2522	4.6532	-37.8293		7.6414	-29.7568	9.695	-50.195			9.4466	-62.5853
8.7856	-35.2343			6.4758	-37.9922	5.0702	-26.5897		8.1312	-32.5512			5.9078	-27.391	4.793	-28.501		7.35	-28.4536			5.6672	-24.3833	4.6628	-36.8051		7.6418	-29.7731	9.7174	-50.7054			9.4516	-62.5191
8.7928	-35.224			6.4796	-37.9851	5.075	-26.6361		8.135	-32.2578			5.9084	-27.391	4.805	-28.43		7.3514	-28.4615			5.668	-24.4358	4.6642	-36.6694		7.66	-30.5184	9.7226	-50.8179			9.4588	-62.9689
8.8034	-35.1709			6.4808	-37.9337	5.087	-26.6841		8.1506	-32.0398			5.9086	-27.391	4.814	-28.444		7.3692	-28.5342			5.6724	-24.7335	4.6664	-36.4949		7.6664	-30.7877	9.7676	-51.0075			9.4632	-63.1733
8.8164	-35.1513			6.4908	-37.8731	5.088	-26.687		8.1526	-32.0717			5.9214	-27.3638	4.8192	-28.499		7.3942	-28.5331			5.6756	-24.9681	4.6982	-34.8878		7.679	-31.3154	9.771	-51.0554			9.4652	-62.8734
8.824	-35.1513			6.494	-37.8546	5.0886	-26.69		8.1582	-32.0264			5.927	-27.4839	4.831	-28.629		7.3972	-28.5138			5.6812	-25.3769	4.7098	-34.1983		7.6858	-31.6214	9.7732	-51.6471			9.4868	-64.7653
8.8498	-35.1522			6.498	-37.8197	5.09	-26.6944		8.159	-32.0206			5.9328	-27.5172	4.8418	-28.744		7.402	-28.398			5.683	-25.4263	4.7106	-34.1449		7.686	-31.6309	9.7754	-51.6533			9.488	-64.8373
8.8516	-35.1513			6.5114	-37.8639	5.0908	-26.7424		8.1706	-31.9166			5.933	-27.5181	4.8514	-28.859		7.4084	-28.3934			5.686	-25.5806	4.7106	-34.1449		7.6886	-31.7723	9.779	-51.6013			9.489	-64.8976
8.859	-35.1476			6.5274	-37.9159	5.0928	-26.752		8.1716	-31.899			5.9414	-27.5619	4.86	-28.918		7.4134	-28.382			5.6892	-25.7318	4.7124	-34.005		7.703	-32.4306	9.7824	-52.2242			9.4896	-64.7844
8.861	-35.1467			6.5368	-37.9466	5.0946	-26.7608		8.1778	-31.8462			5.942	-27.5646	4.8614	-28.929		7.4282	-28.3105			5.6912	-25.832	4.724	-33.4193		7.7192	-33.1786	9.7962	-52.3242			9.5004	-65.7869
8.8686	-35.1411			6.5492	-37.9836	5.0964	-26.7697		8.1864	-31.79			5.9574	-27.6365	4.8656	-28.961		7.4456	-28.164			5.7022	-26.3582	4.7472	-32.3719		7.7252	-33.4057	9.8212	-53.195			9.5042	-66.1279
8.8772	-35.2044			6.5796	-37.9844	5.1088	-26.7859		8.1864	-31.7883			5.9606	-27.6496	4.8666	-28.968		7.4506	-28.1106			5.7092	-26.7007	4.7564	-32.007		7.7396	-33.8137	9.8378	-53.745			9.5048	-66.2014
8.8862	-35.2147			6.5834	-37.9851	5.109	-26.7859		8.1922	-31.6986			5.964	-27.6961	4.8686	-28.982		7.4538	-28.0766			5.7142	-26.8411	4.7596	-31.8973		7.744	-34.0476	9.8432	-53.8991			9.5066	-66.1412
8.8952	-35.2221			6.592	-38.0243	5.1096	-26.6509		8.198	-31.6576			5.9662	-27.7881	4.8792	-28.99		7.4566	-28.0187			5.7162	-26.8843	4.7604	-31.8699		7.7552	-34.2761	9.8714	-54.4387			9.51	-66.7351
8.9018	-35.2492			6.643	-38.1548	5.1286	-26.642		8.1982	-31.6374			5.989	-28.0599	4.8872	-29.194		7.4574	-27.9028			5.7238	-27.037	4.7704	-31.5583		7.7554	-34.2353	9.8854	-54.447			9.5192	-67.4715
8.9044	-35.2613			6.6564	-38.3202	5.1302	-26.6273		8.2066	-31.5855			5.9908	-28.0792	4.8918	-29.309		7.46	-27.9074			5.7278	-27.1157	4.7766	-31.3636		7.77	-34.476	9.8888	-54.47			9.5298	-68.8548
8.9106	-35.2911			6.6638	-38.3252	5.1316	-25.7221		8.2228	-31.5			6.0042	-28.2282	4.8968	-29.434		7.4642	-27.913			5.728	-27.1188	4.7924	-31.013		7.7766	-34.2516	9.9074	-54.995			9.5378	-69.6471
8.9138	-35.306			6.6744	-38.333	5.1328	-25.7221		8.2286	-31.4564			6.008	-28.2677	4.9036	-29.623		7.492	-27.913			5.7296	-27.1928	4.798	-30.9077		7.7888	-34.185	9.917	-54.9762			9.5454	-70.4071
8.9176	-35.3237			6.7172	-38.3665	5.1348	-25.7229		8.2316	-31.4337			6.0176	-28.3501	4.9038	-29.629		7.5108	-27.8881			5.73	-27.2098	4.815	-30.6452		7.7962	-34.0585	9.9282	-55.2491			9.5616	-72.1799
8.9224	-35.3452			6.727	-38.3744	5.1398	-25.7236		8.2334	-31.4195			6.0248	-28.4097	4.9042	-29.642		7.5198	-27.8699			5.7356	-27.469	4.8226	-30.8601		7.8008	-34.0476	9.9402	-55.522			9.5664	-72.7885
8.9268	-35.3778			6.7298	-38.3772	5.15	-25.7206		8.2348	-31.4086			6.0466	-28.6929	4.9098	-29.797		7.521	-27.8676			5.755	-28.3747	4.8314	-30.7476		7.8174	-33.6668	9.9594	-56.1324			9.581	-74.7554
8.936	-35.4141			6.7602	-38.6211	5.161	-25.7443		8.236	-31.4027			6.0512	-28.7937	4.9128	-29.878		7.5296	-27.8585			5.7736	-29.0381	4.844	-30.9986		7.826	-33.3826	9.9918	-56.7533			9.5812	-75.6771
8.9444	-35.4924			6.7722	-38.532	5.163	-25.7472		8.2412	-31.3784			6.0648	-29.0751	4.9236	-30.176		7.5368	-27.9221			5.777	-29.1538	4.8464	-31.0606		7.8452	-32.4469	9.999	-56.8095			9.5814	-75.6932
8.9522	-35.5446			6.7738	-38.5198	5.169	-25.7568		8.2516	-31.3248			6.0716	-29.2206	4.9238	-30.145		7.5414	-27.9619			5.787	-29.4963	4.8534	-31.241		7.8464	-32.3925	9.9992	-56.8387			9.599	-77.394
8.955	-35.4514			6.8052	-38.8478	5.171	-25.759		8.2554	-31.3038			6.0912	-29.4477	4.9242	-27.278		7.5594	-28.1175			5.7958	-29.825	4.8592	-31.3434		7.8564	-31.9627	10	-56.8408			9.603	-76.956
8.9596	-35.498			6.8068	-38.8492	5.1718	-25.7598		8.2562	-31.2996			6.0946	-29.4836	4.9296	-27.36		7.578	-28.2742			5.7968	-29.8635	4.86	-31.3592		7.8604	-31.8675					9.6032	-76.9648
8.9632	-35.5334			6.8198	-38.7466	5.1726	-25.7612		8.2694	-31.2686			6.0996	-30.5067	4.931	-27.392		7.5872	-28.3468			5.7972	-29.8697	4.8706	-31.629		7.872	-31.5085					9.6188	-78.1761
8.964	-35.5427			6.832	-38.8093	5.174	-25.7627		8.2754	-31.2636			6.1044	-30.5374	4.935	-27.535		7.5874	-28.3491			5.8046	-30.3912	4.8772	-31.6795		7.8746	-31.3861					9.6494	-77.4881
8.965	-35.5511			6.8494	-38.897	5.1754	-25.7642		8.2782	-31.2569			6.1142	-30.6347	4.9372	-27.572		7.5942	-28.4002			5.8088	-30.4884	4.8822	-31.9651		7.877	-31.3249					9.67	-77.3073
8.9656	-35.5577			6.8512	-38.9056	5.1776	-25.8143		8.2826	-31.1378			6.1154	-30.6461	4.9494	-27.772		7.5942	-28.4672			5.8096	-30.5285	4.883	-32.0185		7.882	-31.1943					9.6702	-77.3014
8.9708	-35.6099			6.8516	-38.9077	5.1888	-25.8557		8.2868	-31.142			6.1162	-30.6531	4.9498	-27.779		7.599	-28.5785			5.8124	-30.6519	4.8852	-32.1455		7.8952	-30.9155					9.68	-75.5683
8.982	-35.7198			6.8552	-38.9255	5.1918	-25.79		8.3248	-31.1403			6.1412	-30.8679	4.951	-27.798		7.601	-28.6194			5.8378	-31.7397	4.89	-32.4455		7.9068	-30.7401					9.685	-75.5418
8.9892	-35.759			6.8734	-39.0132	5.1998	-25.9036		8.342	-31.1211			6.1514	-30.9284	4.9604	-27.949		7.616	-28.9124			5.8454	-32.0174	4.892	-32.5826		7.9098	-30.6966					9.6928	-74.5261
8.99	-35.7636			6.8758	-39.0239	5.2	-25.9036		8.3484	-31.1135			6.1668	-30.9714	4.964	-27.936		7.6358	-29.2758			5.8534	-33.0989	4.9002	-33.1495		7.9156	-30.6109					9.738	-73.1443
8.9942	-35.855			6.8788	-39.0382	5.2006	-25.9051		8.3522	-31.1076			6.175	-31.3106	4.9648	-27.948		7.6364	-29.2724			5.8542	-33.3658	4.9014	-33.249		7.9196	-30.5565					9.7782	-70.9481
9.002	-35.9603			6.922	-39.764	5.201	-25.9058		8.3576	-31.0993			6.1934	-31.6683	4.965	-27.952		7.6384	-29.3212			5.8718	-33.8888	4.9028	-33.3385		7.9256	-30.4708					9.781	-71.0774
9.005	-35.9994			6.934	-39.8874	5.2088	-25.8608		8.3668	-31.0816			6.1978	-31.834	4.9674	-27.999		7.639	-29.3382			5.8766	-34.0107	4.9108	-33.9473		7.9274	-30.4477					9.783	-71.0466
9.005	-36.0004			6.9398	-40.0784	5.2092	-25.863		8.3694	-31.0758			6.1988	-31.8805	4.97	-28.029		7.642	-29.4484			5.8794	-34.1666	4.9234	-34.9513		7.939	-30.2614					9.8072	-70.2425
9.013	-36.1057			6.9496	-40.3159	5.211	-25.8557		8.3708	-31.0506			6.2166	-32.5704	4.9704	-28.034		7.684	-30.5079			5.8844	-34.4381	4.9236	-35.0465		7.9492	-30.3185					9.8544	-68.5079
9.0228	-36.2343			6.9536	-40.41	5.2198	-25.9161		8.3726	-31.0531			6.225	-32.8886	4.9742	-28.136		7.7014	-30.7521			5.885	-34.4767	4.9238	-35.0566		7.954	-30.309					9.8584	-68.2403
9.0228	-36.2203			6.9584	-40.5305	5.2214	-26.4001		8.3802	-31.059			6.2266	-32.9456	4.9878	-28.246		7.7016	-30.7543			5.886	-34.4258	4.9242	-31.5583		7.9572	-30.313					9.867	-68.0698
9.025	-36.2399			6.963	-40.6382	5.222	-26.4119		8.387	-31.0381			6.2278	-33.0508	4.9892	-28.258		7.7076	-30.8077			5.894	-34.8269	4.9296	-31.8786		7.9638	-30.3022					9.8802	-67.7876
9.0354	-36.2604			6.9728	-40.9262	5.2222	-26.4185		8.3922	-31.0506			6.2288	-33.1096	4.9922	-28.279		7.722	-30.8792			5.8942	-34.8362	4.931	-31.9623		7.9784	-30.498					9.9014	-67.351
9.0386	-36.2949			6.982	-41.0146	5.2226	-26.4259		8.398	-31.064			6.2296	-33.1534	5.0062	-28.375		7.7344	-30.8315			5.8988	-35.0491	4.935	-32.3474		7.9786	-30.5007					9.9048	-67.2202
9.0404	-36.4682			6.9952	-41.128	5.223	-26.4333		8.4142	-31.0934			6.2358	-33.5242	5.0088	-28.387		7.7396	-31.0848			5.9156	-35.657	4.9372	-32.5047		7.9796	-30.5143					9.9092	-67.1908
9.0516	-36.471			7.013	-41.2606	5.2248	-26.4709		8.4382	-31.1194			6.2406	-33.8144	5.0208	-28.395		7.744	-31.0871			5.9158	-35.9794	4.9492	-33.389		7.9816	-30.5415					9.9118	-67.1452
9.0532	-36.4701			7.0146	-41.2706	5.2252	-26.4812		8.4388	-31.1202			6.2426	-33.9486	5.0232	-28.419		7.7552	-31.0291			5.926	-36.3327	4.9498	-33.4222		7.982	-30.517					9.931	-66.7703
9.06	-36.5391			7.0236	-41.3839	5.226	-26.4975		8.4422	-31.1219			6.2444	-34.0511	5.0238	-28.419		7.7554	-31.0303			5.93	-36.4423	4.9508	-33.4986		8.0026	-30.9087					9.9578	-66.3646
9.061	-36.5493			7.0274	-41.2506	5.227	-26.5115		8.451	-31.1487			6.2536	-34.6885	5.0264	-28.419		7.7696	-30.9735			5.9362	-36.882	4.9602	-34.2141		8.007	-30.9903					9.9716	-66.1162
9.0614	-36.5521			7.0726	-41.1422	5.2278	-26.5351		8.4766	-31.1906			6.2544	-34.7358	5.0368	-28.413		7.7814	-30.5749			5.9472	-37.1551	4.9638	-34.4046		8.0124	-31.1386					9.9938	-65.978
9.0662	-36.5931			7.079	-41.1273	5.2278	-26.1293		8.4876	-31.2015			6.2552	-34.7832	5.0392	-28.38		7.8026	-30.3092			5.955	-37.2739	4.9644	-34.4536		8.0166	-31.2338					10	-65.8678
9.071	-36.4943			7.0812	-41.0574	5.2316	-26.2208		8.4938	-31.2057			6.258	-35.289	5.0442	-28.414		7.8054	-30.2581			5.9646	-37.044	4.9646	-34.4724		8.0168	-31.2392
9.0734	-36.5698			7.0884	-41.0053	5.2334	-26.2606		8.5092	-31.2091			6.2614	-35.4179	5.0528	-28.471		7.814	-30.09			5.9668	-37.044	4.9674	-34.6916		8.0184	-31.2746
9.076	-36.5381			7.0954	-40.9547	5.2374	-26.3241		8.5144	-31.2082			6.266	-35.559	5.0568	-28.495		7.8324	-29.6505			5.975	-36.9823	4.9702	-34.9095		8.0228	-31.4092
9.0796	-36.5512			7.1138	-40.8228	5.2456	-26.4975		8.5272	-31.2015			6.269	-35.7098	5.059	-28.51		7.8482	-29.2224			5.9766	-37.2831	4.9706	-34.9383		8.0378	-31.7764
9.0898	-36.6639			7.1256	-40.8656	5.2466	-26.5144		8.539	-31.2158			6.2768	-36.0973	5.064	-29.283		7.8522	-29.1486			5.9792	-36.5904	4.974	-35.2802		8.0388	-31.8009
9.0972	-36.5903			7.1336	-40.785	5.2476	-26.5306		8.552	-31.287			6.2774	-36.1376	5.0678	-29.35		7.8602	-28.9306			5.9834	-36.6891	4.9878	-36.267		8.041	-31.8471
9.0978	-36.5838			7.1522	-40.6004	5.2486	-26.5461		8.5826	-31.3373			6.2784	-30.5041	5.0746	-29.472		7.8672	-28.7318			5.985	-36.7215	4.9892	-36.3752		8.049	-32.2334
9.106	-36.4999			7.163	-39.9815	5.2494	-26.5579		8.5922	-31.3583			6.2798	-30.5532	5.087	-29.495		7.8778	-28.5456			5.9852	-35.6493	4.9922	-36.5814		8.0598	-32.6971
9.1066	-36.4943			7.1762	-40.0435	5.2502	-26.569		8.6342	-31.5343			6.2816	-30.6102	5.0878	-29.499		7.8814	-28.4718			5.9858	-35.6523	5.0062	-37.5033		8.0624	-32.7257
9.1224	-36.3266			7.1852	-39.9815	5.2524	-26.6059		8.6348	-31.536			6.2882	-30.8425	5.089	-29.503		7.8886	-28.3173			6.0026	-35.7125	5.0088	-37.6605		8.0642	-32.7882
9.125	-36.2977			7.1858	-40.1227	5.2618	-26.7505		8.635	-31.5369			6.2972	-31.1554	5.091	-29.511		7.89	-28.2901			6.007	-35.7063	5.0206	-38.3919		8.0652	-32.9746
9.1258	-36.0181			7.1866	-40.1184	5.263	-26.7748		8.637	-31.541			6.2974	-31.1598	5.0916	-29.514		7.8906	-28.2776			6.0496	-35.2419	5.0232	-38.5492		8.066	-32.2973
9.1306	-35.9547			7.2038	-40.1098	5.2728	-26.8995		8.6646	-31.5134			6.2974	-31.0766	5.0934	-29.582		7.8944	-28.2242			6.0582	-35.0722	5.024	-38.5809		8.0664	-32.3095
9.1364	-35.8689			7.209	-40.0927	5.2786	-26.9231		8.674	-31.5519			6.2974	-31.0774	5.0948	-29.59		7.9008	-28.1368			6.0846	-34.5507	5.0268	-38.7122		8.0722	-32.9841
9.1374	-35.8708			7.219	-39.9836	5.2806	-26.9438		8.7026	-31.6475			6.301	-31.2317	5.0974	-29.605		7.9012	-28.1334			6.0946	-34.2591	5.037	-39.0829		8.0892	-33.3839
9.144	-35.7413			7.239	-39.8895	5.2822	-26.96		8.7396	-31.676			6.3054	-31.4167	5.1102	-29.604		7.9032	-28.105			6.0996	-35.4333	5.0394	-39.1349		8.0918	-33.4315
9.1456	-35.7096			7.2468	-39.851	5.283	-26.9666		8.7404	-31.7624			6.3074	-31.5061	5.1106	-29.605		7.91	-28.013			6.1058	-34.9766	5.0442	-39.331		8.1034	-33.5866
9.1496	-35.6238			7.2648	-39.7954	5.2838	-26.9747		8.7408	-31.7808			6.3128	-31.7358	5.1126	-29.444		7.9176	-27.9142			6.13	-34.6958	5.0532	-39.6037		8.115	-33.6518
9.1548	-35.5847			7.2684	-39.7826	5.288	-26.957		8.741	-31.8931			6.3148	-31.756	5.1162	-29.609		7.9216	-27.862			6.1366	-34.6541	5.0566	-39.6744		8.1186	-33.6518
9.1558	-35.5763			7.2694	-39.7768	5.2924	-27.0035		8.7462	-31.8764			6.3246	-31.6639	5.1316	-28.255		7.9296	-27.7575			6.1414	-34.6325	5.0592	-39.7105		8.1244	-33.5811
9.1614	-35.5306			7.2708	-39.769	5.2974	-27.05		8.7762	-32.0834			6.3382	-31.5096	5.1324	-28.26		7.9342	-27.7631			6.146	-34.6202	5.064	-39.748		8.1286	-33.5906
9.1666	-35.4878			7.2712	-39.7676	5.308	-27.1481		8.785	-32.1388			6.3384	-31.5105	5.1368	-28.288		7.9444	-27.6871			6.1624	-34.6371	5.0682	-41.6132		8.1292	-33.4315
9.1684	-35.4729			7.273	-39.7576	5.3146	-27.1865		8.8086	-32.2737			6.3422	-31.55	5.1382	-28.297		7.9464	-27.6791			6.1672	-34.7652	5.0746	-41.6248		8.131	-33.354
9.1726	-35.4374			7.2754	-39.7455	5.3162	-27.1946		8.8132	-32.298			6.3456	-31.5859	5.1442	-28.334		7.9488	-27.7234			6.1794	-34.8886	5.0868	-41.319		8.1434	-32.7923
9.1738	-35.4272			7.2964	-39.476	5.3178	-27.0109		8.826	-32.3441			6.3458	-31.5868	5.1578	-28.411		7.97	-27.7859			6.1826	-34.9796	5.0878	-41.2901		8.1488	-32.8059
9.1838	-35.2687			7.3034	-39.4346	5.333	-27.0832		8.8378	-32.3567			6.351	-31.5035	5.1582	-28.411		7.9724	-27.8029			6.184	-35.0012	5.089	-41.2439		8.1514	-32.7298
9.1904	-35.1951			7.3054	-39.3726	5.3386	-27.1083		8.8738	-32.5294			6.353	-31.4421	5.1586	-28.414		7.9742	-27.8006			6.1854	-35.3222	5.0914	-41.1473		8.1526	-32.6958
9.1912	-35.1858			7.3182	-39.3327	5.3396	-27.1193		8.8854	-32.5705			6.361	-31.2063	5.1664	-28.507		7.9902	-27.9426			6.188	-35.5243	5.0922	-41.1213		8.1634	-32.2932
9.1948	-35.1467			7.325	-39.3091	5.3404	-27.0876		8.888	-32.6208			6.3612	-31.2028	5.1674	-28.515		7.9976	-28.0118			6.1966	-36.2093	5.0936	-41.1588		8.1692	-32.1518
9.2026	-35.1942			7.3326	-39.2792	5.351	-27.0824		8.89	-32.6342			6.3688	-36.8697	5.1702	-28.488		8.002	-28.0573			6.2024	-36.7833	5.095	-41.1054		8.1722	-31.9954
9.2108	-35.1821			7.3478	-39.2022	5.3568	-27.0765		8.9018	-32.7884			6.3722	-36.8284	5.1782	-28.443		8.0066	-28.1163			6.2216	-38.9047	5.098	-40.9684		8.1822	-31.7954
9.2118	-35.1877			7.3544	-39.2492	5.3574	-27.0758		8.9048	-32.7465			6.3724	-36.8232	5.18	-28.423		8.0122	-28.2026			6.2252	-39.3537	5.11	-40.3236		8.1936	-31.6037
9.2262	-35.1625			7.3588	-39.235	5.358	-27.0824		8.9122	-32.7926			6.3742	-36.7373	5.1816	-28.403		8.0146	-28.4093			6.2328	-40.3364	5.111	-39.9456		8.1982	-31.5846
9.2352	-35.1448			7.3686	-39.2	5.3638	-27.0448		8.918	-32.8647			6.3792	-36.4988	5.1828	-28.389		8.0176	-28.4445			6.2334	-40.4275	5.116	-39.6715		8.2004	-31.5778
9.2354	-35.1457			7.3708	-39.1858	5.3742	-26.9769		8.926	-32.9636			6.384	-36.2683	5.1844	-28.563		8.0178	-28.4479			6.2354	-40.7021	5.1256	-39.2243		8.209	-31.5452
9.2438	-35.1616			7.3712	-39.1808	5.3786	-26.9356		8.9284	-32.9938			6.3856	-36.1902	5.1862	-28.572		8.0196	-28.4638			6.2452	-42.0274	5.1316	-36.8209		8.217	-31.4242
9.2452	-35.1634			7.3792	-39.0795	5.3882	-26.9711		8.9366	-33.0953			6.3926	-35.8536	5.1992	-28.633		8.0236	-28.5501			6.2618	-45.6624	5.1322	-36.8007		8.2224	-31.3902
9.2504	-35.1401			7.385	-39.004	5.3948	-29.2247		8.9502	-33.2545			6.4022	-35.5748	5.2	-28.637		8.0392	-28.8885			6.2628	-45.8059	5.134	-36.7315		8.226	-31.3766
9.267	-35.2091			7.3872	-38.974	5.3964	-29.2299		8.9506	-33.2579			6.4092	-35.3504	5.2006	-28.654		8.0402	-28.909			6.2636	-45.8414	5.1588	-35.6481		8.2276	-31.3766
9.2806	-35.2632			7.3942	-38.8728	5.3988	-29.2373		8.9508	-33.2738			6.4106	-35.3811	5.2012	-28.657		8.0414	-28.9351			6.2656	-46.1592	5.1664	-35.2874		8.2326	-31.3806
9.2896	-35.2976			7.396	-39.205	5.4002	-29.3442		8.9574	-33.3501			6.4114	-35.3609	5.2042	-28.668		8.049	-29.0998			6.2732	-47.1759	5.1694	-35.2052		8.235	-31.3521
9.2964	-35.3219			7.4038	-39.1565	5.4018	-29.3214		8.9674	-33.4356			6.416	-35.2539	5.2084	-28.639		8.0598	-29.6028			6.2782	-48.0014	5.176	-34.9369		8.2398	-31.401
9.3016	-35.3396			7.405	-39.163	5.4018	-29.3214		8.9682	-33.4465			6.4202	-35.1522	5.2108	-28.66		8.0622	-29.6221			6.2782	-48.0199	5.178	-34.9383		8.2508	-31.5275
9.3066	-35.361			7.4058	-39.2414	5.4048	-29.2764		8.9688	-33.454			6.432	-34.7586	5.2142	-28.671		8.0642	-29.6925			6.2784	-35.191	5.183	-34.758		8.2512	-31.5302
9.3254	-35.4412			7.4114	-39.2328	5.4048	-29.2764		8.9792	-33.5379			6.4426	-34.4614	5.2158	-28.673		8.0654	-29.9412			6.2818	-35.5196	5.1878	-34.3238		8.2512	-31.5316
9.3262	-35.4458			7.4124	-39.2343	5.4078	-29.2402		8.984	-33.7181			6.4536	-34.1441	5.2186	-28.676		8.0662	-29.202			6.2844	-35.7881	5.1904	-34.1002		8.2638	-31.7451
9.3342	-35.4868			7.413	-39.2471	5.4218	-29.179		8.9872	-33.7525			6.4542	-34.1257	5.2204	-28.668		8.0664	-29.2122			6.2868	-36.0334	5.1928	-34.041		8.2666	-31.7995
9.3574	-35.5959			7.4158	-39.317	5.4246	-29.2048		8.9884	-33.7651			6.4548	-34.0388	5.2214	-28.682		8.0786	-30.2194			6.2992	-37.3433	5.1938	-33.9776		8.2686	-31.9002
9.3598	-35.6061			7.4186	-39.3904	5.4256	-29.2137		8.9888	-33.7659			6.4746	-33.8206	5.222	-29.383		8.0832	-30.3466			6.3002	-37.3587	5.1946	-33.9328		8.2724	-32.0076
9.3614	-35.6136			7.4194	-39.4054	5.4302	-29.1849		8.9904	-33.781			6.4748	-33.8171	5.2232	-29.418		8.088	-30.4772			6.307	-38.2073	5.1974	-33.9155		8.2784	-32.115
9.3638	-35.6229			7.4202	-39.4282	5.4404	-29.1827		8.9984	-33.9042			6.4828	-33.7758	5.2238	-29.436		8.0896	-30.5192			6.308	-38.3292	5.1984	-33.8852		8.279	-32.13
9.365	-35.6285			7.4272	-39.5915	5.4422	-29.3553		9.0144	-34.1565			6.4876	-33.7557	5.2246	-29.461		8.0948	-30.6567			6.3104	-38.5807	5.1986	-33.878		8.2868	-32.3517
9.3768	-35.677			7.4286	-39.4481	5.4442	-29.3605		9.0148	-34.1624			6.5134	-33.6452	5.2256	-29.485		8.0968	-30.7327			6.3144	-38.9216	5.2106	-33.5491		8.2876	-32.3762
9.3924	-35.7338			7.4292	-39.6792	5.451	-29.3715		9.0152	-34.1691			6.529	-33.576	5.2268	-29.497		8.0988	-30.7566			6.3162	-39.0759	5.2122	-33.4828		8.3068	-32.9392
9.395	-35.7431			7.4302	-39.7441	5.4554	-29.3723		9.0234	-34.2923			6.5324	-33.5611	5.2274	-29.458		8.101	-30.777			6.3204	-39.4231	5.2154	-33.3457		8.3186	-33.2901
9.4026	-35.7664			7.4304	-39.749	5.4616	-29.446		9.0304	-34.3929			6.5346	-33.5514	5.2276	-29.468		8.1054	-30.8077			6.323	-39.69	5.2174	-33.2649		8.319	-33.335
9.404	-35.7711			7.4306	-39.7191	5.4624	-29.4659		9.031	-34.4575			6.5664	-33.4909	5.2278	-29.483		8.1082	-30.8327			6.325	-39.906	5.2186	-33.2202		8.3216	-33.4084
9.4084	-35.7869			7.4344	-39.7683	5.4718	-29.716		9.031	-34.3661			6.5706	-33.4795	5.2296	-29.059		8.118	-31.0393			6.3288	-40.2994	5.2214	-34.0006		8.3238	-33.4914
9.4328	-35.8587			7.4344	-39.7704	5.4758	-29.8252		9.0434	-34.3896			6.5926	-33.4226	5.2306	-29.094		8.12	-31.078			6.3406	-40.5987	5.2228	-33.9891		8.352	-34.6922
9.4396	-35.8978			7.4348	-39.7747	5.4818	-29.9905		9.0436	-34.512			6.6628	-33.5681	5.233	-29.186		8.1222	-31.288			6.3412	-40.6018	5.2244	-34.0353		8.3774	-36.0563
9.4418	-35.9034			7.4386	-39.8232	5.484	-30.0465		9.044	-34.5287			6.6682	-33.5751	5.2362	-29.34		8.131	-30.8724			6.3452	-40.8718	5.2248	-34.0454		8.3852	-36.006
9.443	-35.9062			7.439	-39.8282	5.4884	-30.1682		9.0448	-34.5304			6.6798	-33.6268	5.2374	-29.37		8.1318	-30.877			6.3492	-40.9952	5.225	-34.054		8.3948	-36.3909
9.4438	-35.909			7.4396	-39.8624	5.4922	-30.3291		9.0452	-34.7257			6.6824	-33.6251	5.2394	-29.414		8.1372	-30.8985			6.3498	-41.0153	5.2266	-33.9516		8.399	-36.5323
9.4474	-35.9183			7.44	-39.8717	5.4968	-30.4973		9.062	-34.7375			6.7034	-33.6137	5.2438	-29.522		8.1448	-30.9144			6.3612	-41.2838	5.2278	-33.2014		8.412	-36.8383
9.4536	-35.9407			7.4402	-38.1469	5.4996	-30.5445		9.0772	-34.6796			6.7104	-33.6102	5.247	-29.598		8.1534	-30.9871			6.365	-46.997	5.2296	-33.2577		8.4152	-36.8832
9.4552	-35.9463			7.4402	-38.1327	5.5072	-30.765		9.0832	-34.709			6.7132	-33.6084	5.249	-29.651		8.1544	-30.9973			6.3716	-47.4598	5.2338	-33.2865		8.4472	-36.6234
9.4658	-35.9966			7.4404	-38.2418	5.5144	-31.007		9.0896	-34.7333			6.7602	-33.9214	5.2494	-29.66		8.1632	-31.0814			6.372	-47.4845	5.2342	-33.2577		8.454	-36.4738
9.494	-36.1085			7.4462	-38.3672	5.5162	-31.0402		9.0918	-34.7484			6.771	-33.8065	5.2496	-29.666		8.1696	-31.1359			6.377	-47.7206	5.2378	-33.249		8.464	-36.2712
9.513	-36.1635			7.4534	-38.4171	5.5206	-31.1936		9.0926	-34.7392			6.7726	-33.7908	5.2588	-29.886		8.175	-31.1734			6.3856	-48.188	5.24	-33.2923		8.4728	-36.0006
9.5166	-36.1746			7.4544	-38.4236	5.5236	-31.3087		9.0942	-34.719			6.8052	-34.1423	5.2604	-29.921		8.1812	-31.2415			6.3882	-48.3099	5.2406	-33.2909		8.4808	-35.7204
9.526	-36.1998			7.4548	-38.425	5.532	-31.6274		9.0968	-34.6872			6.8068	-34.1432	5.2612	-29.921		8.1838	-31.2642			6.3964	-48.6463	5.2472	-33.2707		8.4864	-35.5014
9.5456	-36.2445			7.4596	-38.4492	5.5358	-31.7779		9.104	-34.6578			6.8198	-33.9959	5.2624	-29.943		8.1838	-31.2653			6.397	-48.6648	5.2482	-33.2289		8.4976	-35.0336
9.554	-36.2874			7.4616	-38.4592	5.5412	-31.9904		9.1056	-34.6503			6.832	-34.002	5.2626	-29.948		8.191	-31.304			6.3972	-48.6139	5.2502	-33.2462		8.5082	-34.5127
9.5688	-36.3228			7.4634	-38.4678	5.5414	-32.1032		9.1156	-34.6813			6.8494	-34.0853	5.263	-29.954		8.1996	-31.4436			6.403	-48.799	5.2508	-33.2519		8.512	-34.393
9.5816	-36.3266			7.4706	-38.4992	5.5426	-32.0789		9.1212	-34.5883			6.8512	-34.0932	5.2706	-30.098		8.2076	-31.6038			6.4034	-49.4594	5.2536	-33.2721		8.5188	-34.3291
9.6034	-36.4039			7.4718	-38.4742	5.5502	-32.3555		9.128	-34.4692			6.8516	-34.0941	5.2824	-30.344		8.2186	-31.8093			6.4144	-49.7371	5.258	-33.2433		8.5204	-33.9837
9.6338	-36.5978			7.478	-38.4378	5.5726	-33.8265		9.1344	-34.3552			6.8552	-34.1107	5.2834	-30.281		8.2288	-31.9739			6.4224	-49.7433	5.2594	-33.2361		8.5204	-33.981
9.6418	-36.6388			7.4794	-38.4414	5.5728	-33.8302		9.1414	-34.0199			6.8734	-34.1853	5.2878	-30.366		8.2364	-32.083			6.4552	-48.3963	5.2622	-33.2231		8.5282	-33.8382
9.6482	-36.6695			7.48	-38.4428	5.5874	-34.3082		9.1416	-34.0182			6.8758	-34.194	5.2906	-30.42		8.237	-32.0898			6.4598	-48.0939	5.2668	-33.1957		8.5288	-33.8232
9.6728	-36.7749			7.4848	-38.4535	5.5874	-34.3097		9.158	-33.6812			6.8788	-34.2054	5.2942	-30.49		8.2386	-32.1716			6.4986	-45.2396	5.2692	-33.1827		8.5548	-33.6627
9.673	-36.7758			7.4864	-38.4571	5.5888	-34.3584		9.1596	-33.6469			6.893	-34.9164	5.2954	-30.52		8.24	-32.1988			6.501	-46.2332	5.2726	-33.1913		8.5598	-33.5974
9.6738	-36.7786			7.4868	-38.4571	5.5904	-34.1127		9.1606	-33.7072			6.9112	-34.8489	5.2964	-30.535		8.2402	-32.2067			6.505	-46.6344	5.2738	-33.1942		8.5624	-33.5621
9.6762	-36.7003			7.4948	-38.4407	5.5964	-34.1496		9.165	-33.6452			6.9278	-35.0839	5.2998	-30.588		8.2482	-32.3635			6.5134	-46.1731	5.2838	-32.9374		8.59	-33.2697
9.7232	-36.773			7.499	-38.4407	5.599	-34.1592		9.1656	-33.636			6.9396	-35.3661	5.3084	-30.746		8.267	-32.6553			6.5198	-45.6593	5.2866	-32.9273		8.5906	-33.2642
9.7332	-36.7916			7.5006	-38.4015	5.6054	-34.1688		9.1672	-33.615			6.9442	-35.4941	5.3172	-30.835		8.2708	-32.7768			6.5204	-45.6763	5.2914	-32.91		8.5922	-33.2792
9.737	-36.7926			7.5084	-38.3373	5.61	-34.1629		9.179	-33.4398			6.9572	-35.8632	5.3232	-30.885		8.271	-32.7768			6.5234	-45.6099	5.293	-32.9043		8.6124	-33.3758
9.751	-36.8569			7.5138	-38.2888	5.616	-34.1341		9.182	-33.387			6.96	-35.9421	5.3276	-30.92		8.2712	-32.7791			6.5372	-45.1347	5.2982	-32.8826		8.6172	-33.407
9.7534	-36.8615			7.5188	-38.2496	5.6264	-33.6111		9.1924	-33.3023			6.966	-36.1069	5.3276	-30.92		8.2712	-32.7768			6.5402	-45.0375	5.2986	-32.8812		8.6484	-34.0095
9.7562	-36.9268			7.5214	-38.2275	5.633	-33.2931		9.194	-33.2889			6.9684	-36.1762	5.3302	-30.931		8.2712	-32.778			6.5468	-44.6055	5.2988	-32.8797		8.6628	-34.355
9.7966	-36.8764			7.5308	-38.1512	5.6398	-32.9826		9.1958	-33.273			6.9796	-36.5295	5.3302	-30.931		8.2712	-32.778			6.5722	-44.209	5.3022	-32.8422		8.6676	-34.5046
9.8118	-36.8997			7.5332	-38.1369	5.6482	-32.6056		9.1988	-33.252			6.986	-36.5698	5.3316	-30.937		8.2736	-32.8143			6.5786	-44.1072	5.309	-32.76		8.6734	-34.6882
9.8396	-36.9184			7.5416	-38.0792	5.6532	-32.3872		9.2036	-33.2143			7.0066	-36.6566	5.346	-30.989		8.2766	-32.8563			6.579	-44.101	5.3146	-32.7672		8.6972	-35.7177
9.8404	-36.9184			7.5502	-38.0378	5.6682	-32.09		9.2062	-33.1933			7.0198	-36.6733	5.3514	-31.006		8.289	-32.9869			6.5886	-43.9483	5.3186	-32.7182		8.703	-35.9557
9.8564	-36.9128			7.5566	-38.0015	5.707	-31.6082		9.2098	-33.1791			7.0228	-36.6733	5.3536	-31.004		8.2916	-32.9483			6.6092	-43.6212	5.3192	-32.6965		8.711	-36.2644
9.8712	-36.9249			7.557	-37.9986	5.7112	-31.6392		9.2266	-33.1271			7.0282	-36.668	5.3614	-30.993		8.3002	-33.0369			6.6246	-43.3342	5.3434	-32.1065		8.7396	-37.2912
9.8894	-36.8438			7.5584	-37.9901	5.7134	-31.6274		9.2336	-33.1028			7.0412	-36.5672	5.3622	-30.992		8.3032	-33.1175			6.6532	-43.1691	5.3436	-32.2782		8.7436	-37.3837
9.921	-36.9333			7.5624	-37.9665	5.7164	-31.6097		9.2352	-33.0919			7.052	-36.4743	5.368	-30.979		8.3092	-33.0437			6.6804	-43.1676	5.3458	-32.2739		8.7464	-37.3633
9.9266	-36.9454			7.5746	-43.1087	5.724	-31.561		9.236	-33.0123			7.0794	-36.2218	5.3756	-30.956		8.326	-33.1891			6.682	-43.1753	5.3468	-32.2479		8.749	-37.4354
9.9642	-36.9985			7.5764	-43.0673	5.7276	-31.5352		9.239	-33.0156			7.085	-36.1683	5.379	-30.912		8.332	-33.2004			6.6828	-43.1799	5.3468	-32.32		8.7534	-37.5374
9.975	-37.0153			7.5806	-42.9825	5.7434	-31.4157		9.248	-33.024			7.1096	-35.9299	5.3792	-30.922		8.3382	-33.1936			6.6962	-43.2386	5.3476	-32.2998		8.7538	-37.5251
9.983	-37.0172			7.581	-42.9697	5.7626	-31.4423		9.2654	-33.0324			7.1196	-35.5897	5.3948	-33.948		8.3396	-33.1879			6.7098	-43.2833	5.348	-32.2883		8.7638	-37.7781
10	-37.0153			7.583	-42.9062	5.7706	-31.384		9.2806	-33.0307			7.1324	-35.1908	5.3976	-34.056		8.3482	-33.1334			6.7146	-43.2941	5.348	-32.2854		8.771	-37.8937
				7.5832	-42.8071	5.773	-31.395		9.2896	-33.0357			7.1456	-34.7735	5.402	-34.015		8.3624	-32.9631			6.7296	-43.3095	5.3764	-31.5684		8.7978	-37.7672
				7.5834	-43.4752	5.7822	-31.4364		9.2964	-33.0357			7.1518	-34.8997	5.4024	-34.013		8.3688	-32.8575			6.7398	-43.2771	5.3798	-31.4227		8.798	-37.7631
				7.5866	-43.3076	5.8056	-31.4983		9.3016	-33.0332			7.1574	-34.8121	5.4024	-34.012		8.3706	-32.8234			6.744	-43.2586	5.3798	-31.4285		8.8038	-37.6258
				7.5948	-42.6089	5.8206	-31.5691		9.3066	-33.0382			7.1842	-34.9269	5.403	-34.053		8.3898	-32.3998			6.7482	-43.237	5.3948	-35.2802		8.8176	-37.3606
				7.5954	-42.5882	5.8242	-31.8281		9.3254	-33.05			7.1866	-34.9155	5.4094	-34.068		8.3932	-32.3794			6.75	-43.5008	5.3948	-35.2802		8.8194	-37.3116
				7.596	-42.6752	5.8264	-31.4725		9.3262	-33.0542			7.198	-34.8586	5.4134	-34.075		8.3988	-32.3385			6.7698	-43.9205	5.3962	-35.1893		8.829	-37.0206
				7.5964	-42.6616	5.8396	-31.7071		9.3342	-33.0676			7.2008	-34.8454	5.4226	-34.083		8.415	-32.1806			6.7706	-43.9375	5.4002	-35.2571		8.8404	-36.6071
				7.6064	-42.2916	5.8458	-31.817		9.3574	-33.0944			7.2052	-34.8226	5.428	-34.1		8.4384	-31.8831			6.7718	-43.5317	5.4026	-35.26		8.852	-36.1325
				7.6076	-42.2495	5.8524	-31.935		9.3598	-33.0961			7.226	-34.663	5.4292	-34.152		8.4388	-31.8763			6.772	-43.5348	5.4102	-35.2745		8.8654	-35.7952
				7.6096	-42.1818	5.8548	-31.98		9.3614	-33.0969			7.2412	-34.649	5.4296	-34.161		8.442	-31.832			6.782	-43.6752	5.4162	-35.2889		8.8704	-35.6184
				7.6126	-41.9836	5.8704	-32.2574		9.3638	-33.1196			7.269	-34.5263	5.4422	-34.439		8.4486	-31.8207			6.7938	-43.8202	5.4234	-35.3524		8.8722	-35.5504
				7.6128	-41.97	5.8784	-32.4101		9.365	-33.117			7.2696	-34.4553	5.4482	-34.337		8.4586	-31.6821			6.813	-44.0038	5.4256	-35.3567		8.876	-35.4525
				7.6128	-41.9436	5.8836	-32.5237		9.3768	-33.1321			7.2706	-34.4544	5.4494	-34.351		8.4662	-31.606			6.8158	-44.0239	5.431	-35.3538		8.8816	-35.3015
				7.6136	-41.9044	5.8914	-32.6927		9.3924	-33.1439			7.271	-34.4544	5.453	-34.537		8.4752	-31.5163			6.8198	-43.7878	5.44	-35.312		8.8896	-35.0798
				7.6202	-41.5864	5.8984	-32.8417		9.395	-33.1447			7.2728	-34.4526	5.4552	-34.645		8.4872	-31.3948			6.8462	-44.4482	5.4414	-35.1922		8.8958	-34.9194
				7.6216	-41.5244	5.9018	-32.9162		9.4026	-33.1447			7.2754	-34.4509	5.457	-34.642		8.4874	-31.3834			6.849	-44.3109	5.442	-35.1966		8.904	-34.8065
				7.6278	-41.2335	5.9146	-33.1972		9.404	-33.1455			7.2944	-34.2177	5.4624	-34.613		8.5066	-31.2812			6.8752	-44.7752	5.4456	-35.6063		8.9056	-34.7371
				7.629	-41.3561	5.9158	-33.1921		9.4084	-33.1464			7.2964	-34.1257	5.4628	-34.61		8.5116	-31.3119			6.8766	-44.7938	5.4484	-35.7159		8.9152	-34.7004
				7.6308	-41.3005	5.9248	-33.3344		9.4328	-33.1414			7.3054	-33.9617	5.463	-34.608		8.5118	-31.313			6.8896	-44.9573	5.4556	-36.1342		8.9206	-34.6854
				7.6318	-41.2663	5.9368	-33.5712		9.4396	-33.2135			7.3104	-33.9599	5.4634	-35.041		8.521	-31.3619			6.8976	-45.0344	5.462	-36.5093		8.9246	-34.6773
				7.632	-41.2627	5.9394	-31.8723		9.4418	-33.2151			7.3168	-33.9564	5.4638	-35.044		8.5466	-31.6162			6.9198	-45.1486	5.4642	-36.642		8.9362	-34.6637
				7.6326	-41.2905	5.9472	-31.9955		9.443	-33.2151			7.3212	-34.0222	5.4654	-35.072		8.5532	-31.6821			6.9244	-45.1532	5.4696	-36.9536		8.9374	-34.6637
				7.6334	-41.2057	5.9478	-32.0044		9.4438	-33.2067			7.3246	-34.0152	5.4672	-35.116		8.5544	-31.6957			6.9292	-46.3505	5.4736	-37.2811		8.9472	-34.6664
				7.6388	-40.6752	5.948	-32.0073		9.4522	-33.2302			7.334	-33.9915	5.4688	-35.153		8.5864	-32.033			6.9318	-46.1793	5.4776	-37.6172		8.9498	-34.6732
				7.6402	-40.621	5.9574	-32.1571		9.4536	-33.2344			7.3348	-33.9564	5.472	-35.229		8.5992	-32.2556			6.9348	-45.9864	5.4832	-38.0846		8.954	-34.6882
				7.6422	-40.6538	5.9616	-32.2227		9.4548	-33.2378			7.3354	-33.9547	5.479	-35.395		8.6026	-32.3158			6.9354	-46.0188	5.4852	-38.2679		8.9576	-34.748
				7.6432	-40.6652	5.972	-32.3725		9.48	-33.3249			7.3358	-33.9529	5.4806	-35.43		8.603	-32.3237			6.9356	-46.0281	5.486	-37.9404		8.9642	-34.8255
				7.644	-40.6731	5.9802	-32.52		9.509	-33.4029			7.3366	-33.9503	5.4838	-35.5		8.6432	-33.2458			6.9366	-46.0836	5.4868	-38.076		8.9676	-34.8486
				7.6472	-40.1704	5.9844	-32.5901		9.5216	-33.4222			7.3528	-33.8749	5.4882	-35.593		8.6466	-33.3582			6.9526	-46.8735	5.4922	-38.7598		8.9684	-34.8595
				7.654	-40.0628	5.9854	-32.4883		9.5254	-33.4297			7.3562	-33.8723	5.491	-35.782		8.6598	-33.7602			6.9602	-47.3904	5.4978	-39.2301		8.973	-34.9098
				7.6634	-39.8995	5.9926	-32.6004		9.5356	-33.4473			7.3632	-33.8635	5.4954	-36.055		8.6684	-33.976			6.9698	-47.7576	5.5048	-40.0134		8.9776	-34.9615
				7.6682	-39.8111	5.9972	-32.624		9.5426	-33.4901			7.3636	-33.8626	5.5002	-36.205		8.6892	-34.4462			6.9776	-48.0322	5.5062	-40.1778		8.9812	-35.2308
				7.6738	-39.6877	6.0004	-32.6425		9.5866	-33.5949			7.364	-33.8626	5.5116	-36.706		8.6948	-34.5393			6.9948	-48.492	5.5064	-40.1966		8.9836	-35.2743
				7.6772	-39.6385	6.001	-32.6462		9.5898	-33.6116			7.3692	-33.8539	5.5154	-36.877		8.7036	-34.6472			6.9964	-48.4951	5.5068	-40.3264		8.9922	-35.4375
				7.6778	-39.6328	6.003	-32.6565		9.6106	-33.7047			7.3702	-33.8521	5.5186	-37.04		8.7182	-34.7153			7.005	-48.4781	5.5168	-41.3954		9.003	-35.6402
				7.681	-39.6064	6.0116	-32.6978		9.635	-33.9394			7.3768	-33.839	5.5202	-37.11		8.7192	-34.7142			7.006	-48.4719	5.5216	-41.932		9.0102	-35.8129
				7.6872	-39.595	6.013	-32.7037		9.6516	-34.0576			7.3826	-33.7899	5.5222	-37.213		8.735	-34.663			7.0066	-48.5753	5.5232	-42.1153		9.0142	-35.9067
				7.6882	-39.5665	6.0182	-32.8771		9.6712	-34.1808			7.3872	-33.7469	5.5288	-37.527		8.7404	-34.6188			7.0078	-48.5522	5.5256	-42.4124		9.0152	-35.9312
				7.692	-39.5686	6.0218	-32.8933		9.6726	-34.1892			7.388	-33.739	5.5322	-37.7		8.7408	-34.4995			7.0408	-47.6064	5.535	-43.6343		9.0206	-36.0604
				7.7084	-39.5223	6.0306	-32.8564		9.6736	-34.1943			7.3914	-33.9442	5.5382	-38		8.7412	-34.4655			7.0598	-46.9569	5.5534	-46.332		9.0244	-36.2494
				7.7188	-39.4859	6.036	-32.8409		9.6762	-34.2094			7.392	-33.9459	5.5412	-38.142		8.7534	-34.4904			7.0606	-47.0047	5.5588	-47.1124		9.0308	-36.4344
				7.7236	-39.4667	6.0416	-32.8741		9.6916	-34.3066			7.397	-33.9591	5.5426	-38.256		8.7576	-34.4802			7.0726	-46.4678	5.5594	-47.1831		9.032	-36.4575
				7.7298	-39.441	6.0432	-32.8771		9.699	-34.3426			7.399	-34.0091	5.5432	-38.284		8.7746	-34.3451			7.0878	-45.7719	5.5604	-47.3505		9.035	-36.6112
				7.7414	-39.389	6.0486	-32.8852		9.7266	-34.4592			7.3996	-33.9819	5.5436	-38.37		8.7852	-34.1918			7.107	-44.9033	5.562	-47.5741		9.0412	-36.8098
				7.7474	-39.4745	6.0546	-33.8553		9.7376	-34.2647			7.4004	-33.9959	5.553	-38.851		8.7988	-33.9329			7.1142	-44.6457	5.5672	-48.4887		9.044	-36.8954
				7.75	-39.4895	6.063	-33.9408		9.7476	-34.3368			7.4008	-33.9757	5.5626	-39.353		8.823	-33.4366			7.117	-44.4435	5.568	-48.62		9.057	-37.2504
				7.7564	-39.2984	6.0698	-33.8708		9.7544	-34.3703			7.4018	-33.988	5.5682	-40.109		8.8276	-33.3401			7.142	-43.6227	5.5812	-51.7533		9.0594	-37.3102
				7.7656	-39.3105	6.0718	-33.8656		9.7834	-34.6822			7.402	-34.0354	5.5746	-40.447		8.8346	-33.1856			7.1464	-43.4731	5.587	-52.3924		9.078	-37.7114
				7.7668	-39.312	6.0722	-33.856		9.7928	-34.6838			7.4054	-34.0617	5.5794	-40.698		8.8402	-33.0562			7.1544	-43.1938	5.589	-52.6015		9.0794	-37.7373
				7.7678	-39.3134	6.0764	-33.8516		9.8012	-34.6796			7.406	-34.0073	5.5856	-41.026		8.8504	-32.8075			7.1642	-42.8096	5.5984	-53.5291		9.0808	-37.7604
				7.7772	-39.2514	6.0832	-33.842		9.8144	-34.8473			7.4114	-34.1888	5.5862	-40.864		8.8666	-32.5724			7.1832	-42.2172	5.5986	-53.5609		9.0848	-37.823
				7.784	-39.2371	6.0836	-33.8413		9.8234	-34.8507			7.415	-34.3124	5.5932	-40.938		8.8778	-32.4361			7.1922	-42.3622	5.599	-53.6013		9.0864	-37.5659
				7.7856	-39.2713	6.0846	-33.839		9.838	-34.8414			7.4168	-34.3729	5.598	-40.973		8.8788	-32.4305			7.2106	-42.1046	5.6048	-52.5784		9.0872	-37.8991
				7.7858	-39.2706	6.0894	-33.977		9.8412	-34.5061			7.4214	-34.5307	5.601	-40.988		8.8878	-32.376			7.2224	-41.9318	5.6148	-53.6864		9.102	-37.9345
				7.801	-39.1915	6.0898	-33.9777		9.894	-34.6302			7.4232	-34.5929	5.6076	-40.879		8.8882	-32.3737			7.2236	-41.9148	5.6288	-54.3947		9.108	-37.9372
				7.8206	-38.9441	6.0906	-33.9785		9.8946	-34.6847			7.4262	-34.7314	5.616	-40.694		8.9022	-32.2965			7.2236	-41.9132	5.6402	-53.0127		9.1084	-37.9127
				7.823	-38.9312	6.0906	-33.9785		9.9242	-34.8372			7.4268	-34.7569	5.6162	-40.669		8.9112	-32.2499			7.2246	-41.6587	5.647	-51.9033		9.109	-37.91
				7.826	-38.9155	6.0982	-33.9829		9.9428	-34.9076			7.4272	-34.7735	5.6164	-40.668		8.9252	-32.2624			7.2332	-41.6494	5.6526	-50.9122		9.1134	-37.8774
				7.8278	-38.9341	6.0998	-33.9726		9.9428	-34.9085			7.428	-34.685	5.6306	-40.547		8.926	-32.2635			7.2546	-41.5538	5.6608	-49.4956		9.1166	-37.8474
				7.829	-38.9362	6.1078	-33.9202		9.9498	-34.9295			7.4286	-34.6964	5.6418	-40.074		8.9312	-32.2647			7.2556	-41.4998	5.668	-48.2766		9.1196	-37.7971
				7.8346	-38.9469	6.1078	-33.9194		9.9776	-34.9848			7.429	-34.7086	5.6438	-39.927		8.9346	-32.2669			7.2582	-41.492	5.6794	-46.5599		9.1232	-37.7346
				7.8502	-38.9162	6.1084	-33.9128		10	-34.999			7.4302	-34.8165	5.6604	-38.805		8.9438	-32.2749			7.262	-41.4766	5.7012	-44.4364		9.1248	-37.7046
				7.8586	-38.9875	6.1196	-32.4957						7.4308	-34.7989	5.6632	-38.623		8.9472	-32.4009			7.271	-41.4365	5.7064	-43.9373		9.1254	-37.691
				7.8622	-39.0189	6.135	-32.4905						7.4316	-34.8156	5.6698	-38.205		8.9482	-32.4123			7.2736	-41.4242	5.7264	-41.9926		9.1284	-37.6326
				7.865	-39.0417	6.1406	-32.4846						7.4334	-34.8559	5.6712	-37.653		8.9562	-32.5213			7.2754	-41.4149	5.7438	-40.814		9.1356	-37.4762
				7.872	-38.9811	6.1506	-32.4699						7.4346	-34.8822	5.6726	-37.604		8.958	-32.5429			7.2954	-40.7499	5.749	-40.4909		9.143	-37.1525
				7.8762	-38.9412	6.1554	-32.4595						7.4358	-34.9059	5.69	-37.383		8.9582	-32.5224			7.3026	-40.5463	5.7538	-40.2038		9.1482	-37.0981
				7.8768	-39.0125	6.169	-32.4241						7.437	-34.941	5.718	-36.946		8.965	-32.6201			7.3052	-40.3827	5.7712	-39.2416		9.1488	-37.0886
				7.8774	-38.9733	6.1732	-32.4013						7.4394	-35.0093	5.7298	-36.745		8.9772	-32.8188			7.3152	-40.1991	5.8004	-38.2231		9.156	-36.9906
				7.886	-39.1929	6.1736	-32.3253						7.44	-35.0304	5.7302	-36.739		8.9796	-32.8677			7.3178	-40.0911	5.8164	-37.9332		9.1692	-36.7486
				7.8904	-38.9376	6.1776	-32.34						7.44	-33.0202	5.752	-36.476		8.9812	-32.9006			7.3224	-40.1991	5.8396	-38.0803		9.1692	-36.7703
				7.8928	-39.0032	6.1826	-32.1645						7.4406	-33.0543	5.7646	-36.313		8.9926	-33.13			7.3322	-40.1127	5.8402	-38.0875		9.1692	-36.769
				7.8994	-39.0282	6.183	-32.2928						7.4408	-33.0552	5.7886	-36.242		8.9952	-33.1834			7.3326	-40.1097	5.8458	-37.9649		9.1776	-36.5187
				7.9132	-39.0767	6.1836	-32.2899						7.441	-33.0745	5.811	-36.317		9.0024	-33.3321			7.3336	-39.9847	5.8526	-38.1294		9.1898	-36.3718
				7.922	-39.1045	6.1942	-32.3467						7.441	-33.0885	5.8216	-36.343		9.0088	-33.49			7.3502	-39.9415	5.865	-38.4424		9.1936	-36.2984
				7.9226	-39.1059	6.1962	-32.3489						7.4412	-33.0903	5.8314	-36.362		9.0118	-33.5547			7.3636	-39.8458	5.8724	-38.6314		9.1992	-36.191
				7.9274	-39.1102	6.2142	-32.3754						7.4424	-33.135	5.8314	-36.362		9.0136	-33.6058			7.366	-39.8242	5.8772	-38.9084		9.2	-36.1787
				7.9396	-39.1237	6.2144	-32.3754						7.4424	-33.2428	5.8316	-36.335		9.0176	-33.7216			7.3674	-39.8103	5.882	-39.1752		9.201	-36.1678
				7.9462	-39.1287	6.2144	-32.3754						7.445	-33.32	5.8408	-36.449		9.0224	-33.8591			7.3674	-39.7995	5.891	-39.7047		9.2038	-36.1338
				7.9488	-39.1309	6.215	-32.3747						7.4474	-33.4094	5.8444	-36.502		9.0326	-34.1543			7.368	-39.7826	5.8974	-40.0942		9.2198	-36.0155
				7.9508	-39.0667	6.215	-32.3673						7.4492	-33.419	5.8774	-36.939		9.0338	-34.1804			7.3742	-39.5697	5.9014	-40.3394		9.221	-36.0101
				7.9612	-39.0646	6.2154	-32.3666						7.4528	-33.4357	5.8828	-37.065		9.0366	-34.2395			7.379	-39.5897	5.9158	-41.3016		9.247	-35.9761
				7.9634	-39.1409	6.2156	-32.3666						7.4592	-33.4629	5.8914	-37.268		9.0438	-34.4643			7.3792	-39.5851	5.9158	-41.4243		9.2532	-35.9666
				7.9706	-39.1515	6.2166	-32.3659						7.4596	-33.4585	5.8984	-37.437		9.0442	-34.4734			7.3794	-39.582	5.9158	-41.4228		9.2536	-35.9434
				7.9736	-39.0603	6.2168	-32.3585						7.4598	-33.455	5.9016	-37.509		9.0516	-34.6233			7.3848	-39.5403	5.9254	-41.9494		9.2544	-35.9502
				7.9764	-39.0653	6.2218	-32.3858						7.461	-33.441	5.9132	-37.783		9.0544	-34.6767			7.3892	-39.4817	5.9368	-42.8351		9.2576	-35.9774
				7.9836	-39.0311	6.2224	-32.3887						7.4658	-33.4559	5.9152	-37.792		9.0574	-34.8379			7.3922	-39.44	5.9388	-38.4612		9.2622	-36.0142
				8.0006	-39.0018	6.2244	-32.3983						7.4668	-33.5786	5.9166	-37.847		9.0658	-34.9436			7.394	-39.4431	5.9408	-38.5852		9.2686	-36.025
				8.0174	-39.0168	6.227	-32.4522						7.4672	-33.1762	5.9256	-38.015		9.0734	-35.0253			7.3958	-39.4725	5.9436	-38.7598		9.2858	-36.1869
				8.031	-39.0246	6.229	-32.4824						7.4702	-33.185	5.9368	-38.237		9.0766	-35.0548			7.3968	-39.4771	5.951	-39.1738		9.3124	-36.5568
				8.0372	-39.0268	6.2306	-32.4868						7.4724	-33.533	5.9384	-35.643		9.0798	-35.0832			7.401	-39.4956	5.9642	-39.9182		9.3138	-36.5677
				8.0628	-39.0253	6.233	-32.6336						7.4728	-33.5558	5.939	-35.701		9.0862	-35.1287			7.4032	-39.5018	5.9738	-40.4736		9.3186	-36.6234
				8.0686	-39.0232	6.2332	-32.5731						7.4778	-33.5909	5.9392	-35.702		9.0882	-35.1888			7.4048	-39.5048	5.9762	-40.6034		9.3202	-36.565
				8.0702	-38.9647	6.2332	-32.5739						7.4848	-33.6391	5.945	-35.76		9.0916	-35.1786			7.405	-39.5234	5.981	-40.677		9.3204	-36.5677
				8.0944	-38.9426	6.2334	-32.5754						7.4864	-33.6496	5.9528	-35.833		9.0938	-35.1707			7.4082	-39.5789	5.9878	-41.0982		9.322	-36.5282
				8.0954	-38.9804	6.234	-32.5798						7.4874	-33.6566	5.9562	-35.864		9.0984	-35.148			7.411	-39.6607	5.9994	-41.8008		9.322	-36.5282
				8.0962	-38.9961	6.2342	-32.5805						7.4914	-33.682	5.9584	-35.882		9.101	-35.1582			7.4122	-39.6992	6.0058	-42.1715		9.3228	-36.5473
				8.1016	-39.0917	6.236	-32.5938						7.4928	-33.6671	5.9626	-35.919		9.1036	-35.165			7.4126	-39.7085	6.007	-42.2437		9.324	-36.5758
				8.1032	-39.1223	6.2362	-32.596						7.4938	-33.6636	5.973	-35.987		9.109	-35.1775			7.4142	-39.7486	6.0104	-42.3158		9.3276	-36.6561
				8.1076	-39.163	6.2376	-32.6277						7.4954	-33.6566	5.9738	-35.993		9.1114	-35.1809			7.416	-39.7471	6.0128	-42.4875		9.3478	-37.0886
				8.1084	-39.1722	6.2408	-32.3976						7.4968	-33.6514	5.9776	-36.02		9.1138	-35.3092			7.4164	-39.7533	6.016	-42.5423		9.3576	-37.2572
				8.1284	-39.3961	6.2442	-32.3843						7.4974	-33.7031	5.982	-36.05		9.1298	-35.115			7.417	-39.7656	6.0172	-42.561		9.3582	-37.2654
				8.1324	-39.4275	6.2478	-32.4337						7.4986	-33.6917	5.988	-36.089		9.1328	-35.0764			7.4242	-39.869	6.0264	-42.6837		9.3634	-37.3578
				8.1326	-39.4289	6.2534	-32.5127						7.4998	-33.6812	5.991	-36.255		9.1356	-35.0344			7.4262	-39.8937	6.0266	-42.688		9.3672	-37.4177
				8.141	-39.4945	6.2548	-32.5304						7.505	-33.633	5.9962	-36.348		9.1458	-34.8822			7.427	-40.2377	6.0328	-42.7486		9.3706	-37.4748
				8.1434	-39.5123	6.2552	-32.5377						7.5056	-33.6294	6.0028	-36.468		9.1484	-34.42			7.4286	-40.2655	6.0398	-43.0256		9.382	-37.7318
				8.1436	-39.7369	6.2622	-32.63						7.5072	-33.6189	6.0036	-36.48		9.1584	-34.4109			7.4302	-40.7206	6.05	-43.3054		9.3892	-37.8665
				8.1476	-39.769	6.2644	-32.655						7.5074	-33.6189	6.004	-36.489		9.1598	-34.4075			7.431	-40.7376	6.0546	-46.4532		9.3894	-37.8706
				8.1478	-39.7697	6.2652	-32.6661						7.5078	-33.618	6.0052	-36.488		9.1598	-34.2929			7.433	-40.7746	6.0622	-46.632		9.3894	-37.8828
				8.1544	-39.8218	6.2684	-32.7022						7.513	-33.59	6.0054	-36.488		9.1758	-34.0907			7.4336	-40.8055	6.07	-46.7662		9.4174	-38.2595
				8.19	-40.0492	6.2778	-32.8085						7.5152	-33.583	6.0158	-36.479		9.1758	-34.0907			7.4342	-40.8302	6.0716	-46.6782		9.4208	-38.284
				8.2004	-40.1127	6.2786	-32.8181						7.5172	-33.5777	6.0196	-36.542		9.1836	-33.9794			7.4346	-40.841	6.072	-46.6797		9.4348	-38.3221
				8.2056	-40.1426	6.2794	-32.807						7.5224	-33.5637	6.0222	-36.463		9.1836	-33.9669			7.4348	-40.7515	6.0754	-46.6984		9.436	-38.3207
				8.2162	-40.2474	6.2798	-32.8129						7.528	-33.547	6.0256	-36.459		9.1958	-33.9147			7.4364	-40.787	6.0834	-46.8008		9.439	-38.4771
				8.2302	-40.338	6.2854	-32.9022						7.53	-33.5453	6.0316	-36.428		9.2074	-33.8591			7.4376	-40.8178	6.0836	-46.8037		9.4432	-38.5193
				8.2308	-40.3394	6.2858	-32.9073						7.5324	-33.54	6.0332	-36.426		9.2108	-33.8511			7.439	-40.8641	6.0842	-46.8109		9.449	-38.5642
				8.2318	-40.3301	6.2906	-32.9619						7.5332	-33.5383	6.0438	-36.404		9.2126	-33.8454			7.44	-40.8888	6.09	-47.036		9.451	-38.6471
				8.238	-40.261	6.2912	-33.0231						7.5398	-33.5216	6.0546	-37.77		9.2144	-33.8397			7.4414	-37.3803	6.0906	-47.0403		9.4526	-38.6798
				8.2438	-40.1975	6.294	-33.0438						7.5518	-33.4532	6.062	-37.834		9.222	-33.817			7.4432	-37.4883	6.0916	-47.0475		9.4722	-38.9409
				8.2438	-40.1975	6.2948	-33.0903						7.5518	-33.448	6.0702	-37.78		9.2414	-33.8079			7.4446	-37.567	6.0916	-47.0475		9.4864	-39.0007
				8.2516	-40.1105	6.301	-33.0674						7.5522	-33.4383	6.0716	-37.773		9.2528	-33.9635			7.4448	-37.5902	6.1012	-47.0749		9.488	-39.0007
				8.2528	-39.605	6.3156	-33.2452						7.5676	-33.4462	6.072	-37.767		9.2556	-33.9953			7.4464	-37.6179	6.1026	-47.1644		9.495	-38.9994
				8.255	-40.2802	6.3164	-33.254						7.569	-33.4462	6.0756	-37.754		9.2774	-34.2531			7.4516	-37.7552	6.1092	-47.0908		9.5052	-38.9463
				8.2612	-40.2096	6.3216	-33.2031						7.5746	-39.8898	6.0834	-37.725		9.2818	-34.3008			7.4518	-37.7198	6.1102	-47.0778		9.5094	-38.9586
				8.2658	-40.1533	6.3316	-33.3507						7.5746	-39.8881	6.0836	-37.724		9.284	-34.3235			7.4524	-37.7259	6.1148	-46.9826		9.5184	-39.0714
				8.269	-40.1148	6.337	-33.4281						7.5764	-39.846	6.0846	-37.72		9.2894	-34.395			7.4568	-37.766	6.1196	-43.1655		9.548	-39.1258
				8.272	-40.0777	6.339	-33.4547						7.5766	-39.8381	6.0902	-37.856		9.3016	-34.604			7.463	-37.8123	6.1328	-43.3516		9.5532	-39.0742
				8.2744	-40.0485	6.3406	-33.4547						7.5862	-39.6514	6.0906	-37.856		9.303	-34.6244			7.4642	-37.8201	6.1438	-43.4194		9.5552	-38.9477
				8.2794	-39.6492	6.3438	-33.5122						7.5898	-39.5453	6.0914	-37.856		9.3054	-34.6642			7.4662	-37.8308	6.1458	-43.4237		9.5562	-38.949
				8.285	-39.5979	6.3442	-33.5196						7.592	-39.4848	6.0914	-37.856		9.3086	-34.7119			7.469	-37.6704	6.1474	-43.4266		9.5582	-38.949
				8.2904	-39.4132	6.3586	-33.8162						7.5958	-39.4813	6.1006	-37.849		9.3216	-34.8959			7.4772	-37.6596	6.1572	-43.4021		9.5628	-38.9463
				8.291	-39.4004	6.37	-34.0308						7.597	-39.3471	6.102	-37.822		9.326	-34.9458			7.478	-37.7614	6.1632	-43.4165		9.5646	-38.9436
				8.298	-39.3619	6.3702	-34.0367						7.6008	-39.1613	6.1096	-37.733		9.3432	-35.1264			7.4836	-37.6766	6.1644	-43.4151		9.5854	-38.8226
				8.3054	-39.2692	6.3728	-34.0825						7.6012	-39.1385	6.1096	-37.733		9.3486	-35.1695			7.488	-37.601	6.1708	-43.3905		9.5938	-38.7314
				8.3188	-39.0959	6.379	-34.2817						7.6034	-39.0333	6.1098	-37.734		9.36	-35.4001			7.4924	-37.5223	6.1748	-43.3617		9.605	-38.6471
				8.3196	-39.0859	6.3794	-34.2949						7.6078	-38.9623	6.1196	-35.644		9.367	-35.4841			7.4958	-37.4652	6.1792	-43.3184		9.612	-38.6104
				8.3204	-38.9925	6.3842	-34.4469						7.609	-38.8957	6.1316	-35.66		9.3786	-35.6953			7.5032	-37.2307	6.1862	-43.0934		9.6162	-38.5832
				8.3206	-38.9911	6.391	-34.5642						7.6106	-38.8168	6.132	-35.661		9.3912	-35.8373			7.5044	-37.1936	6.1876	-43.1107		9.6212	-38.6009
				8.3208	-38.9897	6.3932	-34.5996						7.6114	-38.7712	6.1322	-35.661		9.3952	-35.9145			7.507	-37.2075	6.1904	-43.2578		9.6318	-38.6485
				8.3218	-39.0011	6.3986	-34.6903						7.6132	-38.6283	6.1412	-35.636		9.404	-36.0155			7.515	-37.0687	6.1936	-43.0587		9.6524	-38.6906
				8.3222	-39.0011	6.402	-34.6852						7.6202	-38.3951	6.15	-35.636		9.4068	-36.0428			7.5194	-36.9869	6.1966	-42.8871		9.6654	-38.6757
				8.3284	-39.0047	6.4084	-34.6948						7.6242	-38.2723	6.1508	-35.636		9.415	-36.1041			7.529	-36.8002	6.1994	-43.0371		9.6742	-38.6444
				8.3418	-39.0068	6.4206	-34.7073						7.6254	-38.2136	6.1512	-35.636		9.418	-36.12			7.5308	-36.7863	6.2036	-43.0284		9.6752	-38.6893
				8.3424	-39.0068	6.4222	-34.7081						7.6294	-37.9936	6.1528	-35.633		9.4246	-36.1461			7.5342	-36.6984	6.2082	-42.9534		9.6758	-38.3574
				8.344	-39.0239	6.4222	-34.7294						7.6318	-37.8691	6.1544	-35.626		9.4338	-36.153			7.5384	-36.5981	6.2122	-42.9476		9.6844	-38.5383
				8.349	-39.0275	6.4244	-34.7486						7.632	-38.0085	6.1552	-35.673		9.4394	-36.1416			7.5454	-36.4176	6.2154	-42.9361		9.6884	-38.6172
				8.3552	-39.0303	6.4244	-34.9419						7.632	-38.0032	6.1584	-35.634		9.4426	-36.1234			7.547	-36.379	6.2156	-42.9347		9.6944	-38.7301
				8.359	-39.0318	6.4244	-34.9419						7.633	-37.9725	6.1628	-35.575		9.446	-36.1337			7.5506	-36.2803	6.216	-42.9332		9.7212	-39.1408
				8.3656	-39.0339	6.4246	-34.9412						7.6356	-37.6438	6.1676	-35.507		9.449	-36.1348			7.5588	-36.1383	6.2212	-42.9044		9.7286	-39.2238
				8.3672	-39.0318	6.432	-34.9168						7.6388	-37.3527	6.1678	-35.627		9.451	-36.1575			7.5638	-36.0473	6.2306	-42.8236		9.7338	-39.2469
				8.374	-39.0218	6.4344	-34.908						7.642	-37.0844	6.1804	-35.681		9.4578	-36.2325			7.5688	-35.9563	6.2318	-43.9849		9.7552	-39.4264
				8.3786	-39.0332	6.4376	-34.922						7.646	-36.9906	6.1884	-35.693		9.4804	-36.3619			7.5746	-45.6192	6.2322	-43.9791		9.7668	-39.5746
				8.3822	-39.041	6.4404	-34.9788						7.6534	-36.7908	6.1886	-35.691		9.5002	-36.3426			7.5766	-45.5343	6.2324	-44.0729		9.7806	-39.6848
				8.3846	-39.0467	6.4446	-35.0149						7.6622	-36.5216	6.195	-35.689		9.508	-36.304			7.577	-45.5112	6.2326	-43.9791		9.7876	-39.7106
				8.3962	-39.071	6.448	-35.0754						7.663	-36.4988	6.1988	-35.689		9.5112	-36.2824			7.581	-45.3338	6.2328	-43.9791		9.806	-39.5175
				8.3994	-38.9676	6.4546	-35.1492						7.6632	-36.4909	6.2002	-35.691		9.5336	-36.0984			7.593	-44.8246	6.234	-43.9762		9.8256	-39.7161
				8.3996	-38.9683	6.461	-35.2717						7.6632	-36.4971	6.2034	-35.696		9.543	-36.078			7.593	-44.8231	6.2342	-43.9733		9.8322	-39.7542
				8.4014	-38.9804	6.4614	-35.2798						7.6654	-36.4874	6.2092	-35.704		9.5612	-35.9701			7.593	-44.82	6.2362	-43.9517		9.8354	-39.8004
				8.4016	-38.9819	6.4674	-35.3978						7.666	-36.4839	6.2132	-35.746		9.5732	-36.0235			7.5966	-44.5052	6.2376	-43.9344		9.8542	-39.9867
				8.4022	-38.9255	6.4726	-35.7438						7.6666	-36.4795	6.2166	-35.725		9.5812	-36.0791			7.598	-44.7783	6.24	-42.3403		9.8622	-40.0248
				8.425	-39.0068	6.4728	-35.7452						7.6714	-36.5242	6.217	-35.722		9.6362	-36.1723			7.5998	-44.6919	6.2412	-42.2696		9.864	-40.0316
				8.4384	-39.0403	6.4816	-35.7438						7.6758	-36.5523	6.2172	-35.742		9.6366	-36.1711			7.6032	-44.5562	6.2416	-42.2711		9.8886	-39.9731
				8.4476	-39.0446	6.4832	-35.7312						7.682	-36.5882	6.2202	-35.773		9.651	-36.1178			7.608	-44.2121	6.2432	-42.2768		9.8906	-39.9813
				8.4524	-39.046	6.4854	-35.7098						7.6952	-36.6593	6.2202	-35.774		9.6512	-36.1166			7.6122	-43.9267	6.2452	-42.2826		9.8924	-39.9772
				8.4572	-39.0474	6.492	-35.7563						7.704	-36.6619	6.2238	-35.812		9.6698	-36.1007			7.6152	-43.7091	6.2484	-42.2898		9.9002	-39.9894
				8.4634	-39.0489	6.4922	-35.7512						7.7064	-36.661	6.2304	-35.948		9.6704	-36.2733			7.6152	-43.7091	6.2512	-42.2913		9.9108	-40.0751
				8.4706	-39.0382	6.4972	-35.6353						7.711	-36.6163	6.2304	-35.948		9.6946	-36.3903			7.6194	-43.4962	6.2568	-42.3115		9.9236	-40.1214
				8.501	-39.0767	6.4978	-35.6309						7.7194	-36.6426	6.2306	-35.951		9.7066	-36.5175			7.622	-43.3512	6.26	-42.3201		9.9472	-40.0479
				8.5074	-39.1237	6.5064	-35.625						7.733	-36.6242	6.2308	-36.161		9.7212	-36.6288			7.622	-43.5209	6.2664	-42.2393		9.9492	-40.0316
				8.5096	-39.1373	6.5112	-35.5424						7.7376	-36.583	6.2308	-36.131		9.7286	-36.6674			7.6222	-43.5194	6.2678	-42.2321		9.955	-39.9813
				8.5214	-39.2086	6.5174	-35.4362						7.7416	-36.5996	6.2308	-36.131		9.7356	-36.6935			7.629	-43.0272	6.2696	-42.2263		9.9728	-39.7678
				8.5234	-39.2207	6.525	-35.2665						7.746	-36.6084	6.231	-36.145		9.744	-36.7105			7.6292	-43.146	6.271	-42.2148		9.9768	-39.7052
				8.524	-39.2257	6.531	-35.1595						7.7516	-36.6268	6.2342	-36.183		9.7712	-36.6572			7.6306	-43.0704	6.2724	-42.2018		9.994	-40.1486
				8.5306	-39.2499	6.5348	-35.2687						7.7604	-36.739	6.2342	-36.184		9.7738	-36.7094			7.6308	-43.0581	6.276	-42.1686		10	-40.0833
				8.5306	-39.2507	6.5412	-35.1012						7.7698	-36.8057	6.236	-36.207		9.7762	-36.7037			7.6322	-42.9701	6.2776	-42.1513
				8.5392	-39.2827	6.5418	-35.0813						7.7734	-36.8162	6.2362	-36.209		9.7932	-36.7594			7.6326	-42.9516	6.283	-42.0922
				8.5628	-39.3391	6.5432	-35.0164						7.7864	-36.8504	6.2376	-36.225		9.808	-36.9978			7.6338	-42.6847	6.2884	-42.0778
				8.5738	-39.3975	6.563	-34.7921						7.7918	-36.8609	6.2382	-35.822		9.8118	-37.0115			7.6346	-42.6338	6.2892	-42.0749
				8.5776	-39.4182	6.566	-34.756						7.7962	-36.8679	6.24	-35.82		9.8194	-36.7219			7.636	-42.4594	6.2898	-42.0734
				8.5974	-39.4346	6.5666	-34.7494						7.8102	-36.8828	6.2406	-35.829		9.8422	-36.9763			7.6368	-42.4162	6.3082	-42.0186
				8.613	-39.5002	6.5674	-34.7398						7.8128	-36.853	6.2444	-35.902		9.845	-37.0012			7.6376	-42.3128	6.3094	-42.0128
				8.6132	-39.4481	6.568	-34.8054						7.8136	-36.8872	6.246	-35.929		9.8498	-37.0387			7.6388	-42.1678	6.3116	-41.9421
				8.6786	-40.107	6.5684	-34.8032						7.8278	-36.8837	6.2498	-35.997		9.8504	-37.0421			7.6402	-41.7358	6.3216	-42.0345
				8.7008	-40.4086	6.593	-34.6416						7.829	-36.8828	6.251	-36.025		9.8852	-37.1557			7.6428	-41.8778	6.3352	-42.1369
				8.7048	-40.4499	6.599	-34.6099						7.8302	-36.8819	6.254	-36.096		9.8952	-37.1319			7.6448	-41.8824	6.3358	-42.1412
				8.707	-40.4713	6.6028	-34.5907						7.8412	-36.8661	6.2552	-36.102		9.9072	-37.2057			7.6472	-41.7081	6.337	-42.1484
				8.7624	-41.0075	6.6044	-34.5834						7.8546	-36.8355	6.2574	-36.14		9.941	-37.2023			7.649	-41.651	6.3378	-42.01
				8.7742	-41.3091	6.6106	-34.5251						7.8546	-36.8355	6.2594	-36.093		9.9458	-37.1818			7.6494	-41.6371	6.3386	-42.0013
				8.7746	-41.3098	6.6186	-34.4491						7.8558	-36.725	6.2712	-36.448		9.9478	-37.1716			7.6534	-41.4813	6.3394	-42.0229
				8.806	-41.3576	6.6202	-34.4344						7.8668	-37.1747	6.2782	-36.667		9.9812	-36.8854			7.6556	-41.381	6.341	-42.0619
				8.8168	-41.3604	6.6268	-34.3599						7.8746	-37.3439	6.2788	-36.682		9.985	-36.84			7.657	-41.3918	6.3616	-42.6072
				8.8282	-42.0513	6.6336	-34.2787						7.8798	-36.9687	6.279	-36.687		9.9946	-36.8434			7.6616	-41.4303	6.3684	-42.8005
				8.8324	-42.0392	6.6342	-34.2706						7.8892	-37.0941	6.2796	-36.697		9.9968	-37.0035			7.6646	-41.4473	6.3696	-42.8337
				8.8492	-41.9344	6.6352	-34.2595						7.9104	-37.3694	6.287	-36.835		10	-37.1852			7.6728	-41.4627	6.3802	-43.2693
				8.8522	-41.9059	6.6454	-34.4853						7.9166	-37.4465	6.2936	-37.014						7.6742	-41.4118	6.3842	-44.5778
				8.8704	-41.6798	6.6498	-34.5015						7.9194	-37.4789	6.295	-37.009						7.6758	-41.418	6.3864	-44.6889
				8.8734	-41.6328	6.6538	-34.5155						7.9196	-37.4789	6.2954	-37.017						7.676	-41.7173	6.395	-45.1303
				8.8792	-41.5415	6.6606	-34.5738						7.9212	-37.4754	6.2956	-37.03						7.687	-41.06	6.3974	-44.5922
				8.8898	-41.5415	6.6826	-34.7531						7.9216	-37.4789	6.3038	-37.192						7.7006	-41.3979	6.4042	-44.836
				8.9302	-41.1351	6.6876	-34.7944						7.926	-37.514	6.3078	-37.241						7.701	-41.4072	6.413	-45.1563
				8.9384	-41.0018	6.689	-34.8054						7.9272	-37.5237	6.3158	-37.438						7.7308	-42.012	6.4238	-45.5891
				8.9442	-40.8841	6.6904	-34.818						7.9278	-37.528	6.32	-37.541						7.7324	-42.0444	6.426	-45.6843
				8.9454	-40.8599	6.7406	-35.3816						7.9488	-37.6727	6.3232	-37.621						7.7544	-42.5119	6.4374	-46.1762
				8.9604	-40.5497	6.7514	-35.4959						7.9494	-37.678	6.3374	-37.961						7.7592	-42.5829	6.4436	-46.3854
				8.964	-40.4763	6.7558	-35.6073						7.9504	-37.6885	6.353	-38.291						7.762	-42.6214	6.4458	-46.5945
				8.969	-40.3765	6.7592	-35.6353						7.9534	-37.72	6.353	-38.291						7.7646	-42.6585	6.4528	-47.023
				8.9694	-40.318	6.761	-35.6457						7.9548	-37.7341	6.3538	-38.308						7.7922	-43.0133	6.4576	-47.3
				8.9758	-40.02	6.7634	-35.6398						7.9686	-37.8656	6.3538	-38.282						7.8004	-43.5333	6.4578	-47.3187
				8.984	-40.0257	6.7864	-36.061						7.9728	-37.8445	6.3544	-38.292						7.8004	-43.5703	6.4578	-47.3187
				8.9856	-40.0264	6.7914	-36.0868						7.974	-37.8568	6.356	-38.275						7.8006	-43.8464	6.4582	-47.3375
				9.013	-40.0079	6.82	-36.2233						7.9788	-37.8866	6.3566	-38.298						7.8076	-44.0933	6.4582	-47.3375
				9.0174	-39.9487	6.8266	-36.2528						8.0078	-38.0558	6.3568	-38.307						7.8154	-44.3618	6.4586	-47.6635
				9.02	-39.9301	6.8284	-36.4866						8.0108	-37.9962	6.357	-38.319						7.8236	-44.8663	6.4588	-47.6823
				9.0294	-39.8588	6.8536	-36.702						8.0358	-38.1023	6.3712	-38.97						7.8314	-45.3507	6.4594	-47.7284
				9.0608	-39.861	6.8716	-37.1284						8.0446	-38.1321	6.3758	-39.188						7.8382	-45.5158	6.4604	-47.6736
				9.0808	-39.8546	6.8886	-36.9824						8.048	-38.1426	6.3842	-39.802						7.842	-45.7164	6.4718	-48.7931
				9.0878	-39.8517	6.8974	-37.5275						8.0716	-38.1356	6.3848	-39.805						7.851	-46.207	6.4742	-48.9402
				9.0898	-39.851	6.8998	-37.5563						8.0726	-38.14	6.3858	-39.843						7.8574	-46.5526	6.478	-49.1768
				9.0902	-39.851	6.9058	-37.6116						8.087	-38.2127	6.3958	-40.128						7.8602	-46.71	6.4788	-49.2201
				9.102	-39.8439	6.9084	-37.6647						8.092	-38.2364	6.3996	-40.113						7.875	-47.2392	6.4804	-49.3153
				9.1352	-39.9059	6.9126	-37.7503						8.0944	-38.246	6.4014	-40.137						7.8792	-47.5925	6.4848	-49.6514
				9.1434	-39.6656	6.9174	-37.8484						8.0946	-38.3714	6.4034	-40.164						7.899	-48.907	6.487	-49.826
				9.1504	-39.7013	6.9246	-37.996						8.095	-38.3802	6.409	-40.237						7.901	-49.0628	6.4922	-50.2371
				9.1692	-39.7733	6.9314	-38.1236						8.1048	-38.5783	6.4222	-40.399						7.9034	-49.2495	6.4946	-50.0698
				9.1788	-40.0014	6.9442	-36.5221						8.1286	-39.0649	6.423	-40.409						7.905	-49.3838	6.5046	-50.6295
				9.1862	-40.0834	6.9486	-36.6261						8.1332	-39.1595	6.4232	-40.426						7.9166	-50.436	6.505	-50.4838
				9.2026	-40.2553	6.9528	-36.7323						8.1334	-39.1622	6.4252	-40.466						7.923	-50.9837	6.507	-50.553
				9.2026	-40.2781	6.9594	-36.8902						8.1378	-39.2507	6.4258	-40.48						7.9258	-51.2367	6.5132	-50.7579
				9.2026	-40.2781	6.962	-36.9153						8.1378	-39.1403	6.426	-40.704						7.9382	-52.1902	6.5148	-50.8084
				9.2348	-40.5397	6.9632	-36.9396						8.1396	-39.1718	6.4338	-40.747						7.9512	-53.0373	6.5158	-50.8401
				9.2404	-40.4841	6.9666	-37.02						8.1456	-39.2831	6.4366	-40.761						7.9576	-53.3751	6.5168	-50.8531
				9.2634	-40.8749	6.973	-37.1063						8.1786	-40.0178	6.4436	-40.838						7.9648	-53.6822	6.5184	-50.944
				9.268	-40.9526	6.9798	-37.2516						8.1864	-40.1563	6.449	-40.988						7.9708	-53.9198	6.521	-51.0969
				9.2688	-40.9668	6.982	-37.2878						8.1914	-40.1782	6.4512	-41.05						7.9836	-54.125	6.5228	-51.1647
				9.271	-41.1059	6.9836	-37.3121						8.2126	-40.4377	6.4518	-41.078						7.9906	-54.0802	6.5262	-51.2801
				9.2726	-41.1308	6.9972	-37.5401						8.2144	-40.4667	6.4574	-41.24						7.993	-54.0463	6.5368	-51.6451
				9.274	-41.1522	7.0084	-37.7009						8.218	-40.5184	6.4586	-41.273						7.9964	-53.963	6.5448	-51.9841
				9.2762	-41.1836	7.0086	-37.7053						8.2248	-40.6192	6.4666	-41.501						8.002	-53.7701	6.555	-52.3303
				9.2818	-38.2646	7.0106	-37.7326						8.2296	-40.6858	6.4666	-41.503						8.0092	-53.4492	6.5602	-52.4544
				9.2948	-38.3872	7.0204	-37.8647						8.2356	-40.7691	6.4746	-41.873						8.0194	-52.8259	6.561	-52.4861
				9.3038	-38.1705	7.0218	-37.8757						8.248	-40.9453	6.4758	-41.867						8.0352	-52.0298	6.5678	-52.6289
				9.3062	-38.1612	7.031	-38.0004						8.2508	-40.9699	6.4784	-41.848						8.049	-50.9498	6.5708	-52.9016
				9.3228	-38.1505	7.0334	-38.0056						8.256	-40.9839	6.4806	-41.829						8.0502	-50.8896	6.5816	-52.9074
				9.3238	-38.1498	7.0354	-38.01						8.2586	-41.0427	6.4846	-41.784						8.0526	-50.7723	6.5858	-52.9189
				9.326	-38.1469	7.0486	-38.2283						8.2598	-41.0725	6.4892	-41.709						8.0708	-49.8343	6.589	-52.8929
				9.3272	-38.1462	7.0526	-38.2829						8.2612	-41.104	6.4894	-41.704						8.0738	-49.6723	6.59	-52.7703
				9.329	-38.1441	7.0582	-39.1852						8.2638	-41.1671	6.4928	-41.636						8.0944	-48.5522	6.6022	-52.489
				9.3324	-37.9758	7.0602	-39.2294						8.2676	-41.3355	6.501	-41.675						8.0948	-48.5167	6.6052	-52.3635
				9.3346	-37.9815	7.0714	-39.3039						8.2686	-41.3398	6.5068	-41.554						8.0982	-48.4442	6.6064	-52.3043
				9.3486	-38.0143	7.0726	-39.3106						8.2738	-41.168	6.5168	-41.33						8.113	-48.185	6.6128	-51.9264
				9.373	-38.0934	7.073	-39.3371						8.276	-41.1654	6.518	-41.306						8.115	-48.1526	6.619	-51.459
				9.373	-38.0934	7.0742	-39.3474						8.2766	-41.1636	6.5264	-41.107						8.1484	-47.7777	6.6218	-51.2383
				9.373	-38.0942	7.0814	-39.4057						8.2776	-41.161	6.5272	-40.989						8.162	-47.7252	6.6276	-50.7233
				9.3786	-38.0742	7.0862	-39.5577						8.278	-41.1601	6.5308	-40.875						8.174	-47.7236	6.6338	-50.0871
				9.381	-38.0649	7.0866	-39.5606						8.2786	-41.1575	6.5364	-40.694						8.1848	-48.5553	6.634	-50.0755
				9.3858	-38.0435	7.0898	-39.5872						8.2794	-40.9725	6.537	-40.942						8.2054	-48.853	6.6342	-50.0611
				9.3876	-38.035	7.0914	-39.599						8.2812	-40.7796	6.5424	-40.709						8.2166	-49.3606	6.644	-49.3845
				9.3926	-38.0093	7.0948	-39.6979						8.2842	-40.6131	6.5428	-40.686						8.2218	-49.5319	6.6702	-47.0706
				9.401	-38.0714	7.0966	-39.7148						8.2942	-40.5096	6.5458	-40.612						8.2258	-49.5504	6.6708	-47.0215
				9.4052	-38.0371	7.104	-39.5326						8.2994	-40.45	6.5564	-40.405						8.2356	-49.8898	6.6712	-46.9884
				9.4068	-38.0621	7.1082	-39.5533						8.3006	-40.45	6.5628	-40.235						8.241	-50.0811	6.672	-47.2682
				9.4136	-37.9993	7.1102	-39.5673						8.3058	-40.3229	6.5636	-40.222						8.2438	-50.1783	6.6828	-46.5945
				9.4138	-37.9965	7.1242	-39.6919						8.3078	-40.2747	6.5658	-40.186						8.2464	-50.2724	6.6852	-46.4431
				9.4146	-37.9886	7.1252	-38.5773						8.3158	-40.0739	6.5666	-40.173						8.2482	-50.3311	6.6926	-45.9829
				9.416	-38.0043	7.1286	-38.5935						8.318	-39.8793	6.5724	-40.073						8.2624	-50.3558	6.6996	-45.5775
				9.419	-37.9544	7.1304	-38.6009						8.3188	-39.8784	6.5738	-40.051						8.2644	-50.3928	6.7192	-44.5085
				9.42	-38.0778	7.1326	-38.609						8.3222	-39.874	6.58	-40.027						8.2768	-50.5949	6.7272	-44.0801
				9.4264	-38.2189	7.1348	-38.6186						8.3234	-40.0388	6.5908	-39.745						8.277	-50.5934	6.738	-43.5535
				9.4276	-39.1016	7.136	-38.6223						8.3262	-39.9433	6.5962	-39.633						8.278	-50.5718	6.749	-43.0472
				9.4286	-39.1451	7.148	-38.6651						8.3266	-40.1449	6.5966	-39.623						8.2784	-50.5641	6.7502	-43.0082
				9.4304	-39.1209	7.1632	-38.789						8.3422	-40.2168	6.604	-39.47						8.2788	-50.5563	6.751	-42.9794
				9.431	-39.1266	7.1698	-38.8392						8.343	-40.2203	6.6124	-39.257						8.2792	-50.544	6.7602	-42.6418
				9.4332	-39.0774	7.1722	-38.8584						8.345	-40.2273	6.614	-39.225						8.2794	-50.2215	6.7674	-42.3922
				9.4344	-39.0917	7.1772	-38.8967						8.3506	-40.2598	6.6146	-39.176						8.298	-50.0071	6.7758	-42.2163
				9.435	-39.0974	7.1778	-38.9011						8.3554	-40.2738	6.6312	-39.276						8.2988	-50.004	6.7898	-41.997
				9.4352	-39.0995	7.1828	-38.9351						8.359	-40.2826	6.6328	-39.286						8.3016	-49.9639	6.8144	-41.746
				9.4384	-39.1287	7.1948	-38.9845						8.3648	-40.3159	6.6354	-39.241						8.3066	-49.2449	6.8214	-41.6998
				9.4392	-38.584	7.1958	-38.9808						8.3694	-40.3089	6.639	-39.169						8.3096	-49.3529	6.8288	-41.6652
				9.4418	-38.636	7.1966	-38.9764						8.3734	-40.3019	6.6462	-39.03						8.3112	-49.4069	6.8456	-41.645
				9.444	-38.6517	7.197	-38.9749						8.3754	-40.3062	6.652	-38.914						8.3174	-49.6198	6.8652	-41.6277
				9.4442	-38.6532	7.1974	-39.0273						8.3798	-40.315	6.663	-38.871						8.318	-49.6414	6.8738	-41.694
				9.4448	-38.6617	7.1976	-39.028						8.3864	-40.3246	6.6668	-38.932						8.3186	-49.6553	6.8764	-41.7171
				9.4482	-38.6753	7.1976	-39.0288						8.3924	-40.2694	6.6688	-38.961						8.3262	-49.7294	6.893	-43.617
				9.449	-38.676	7.1986	-39.0428						8.4	-40.301	6.6696	-38.972						8.327	-49.7201	6.8978	-43.5781
				9.4544	-38.6746	7.206	-39.132						8.4238	-40.3729	6.6794	-39.027						8.3326	-50.0889	6.9014	-43.8175
				9.455	-38.6738	7.2072	-39.1483						8.4254	-40.2431	6.7074	-39.114						8.335	-50.149	6.9082	-44.5807
				9.4552	-38.6731	7.2104	-39.1896						8.4274	-40.2422	6.7146	-39.435						8.3394	-50.2524	6.911	-44.7307
				9.4554	-38.6902	7.214	-39.2102						8.4348	-40.237	6.7258	-39.447						8.3446	-50.3727	6.9126	-44.8187
				9.463	-38.6895	7.215	-39.2213						8.4604	-40.2168	6.7298	-39.451						8.3534	-50.6042	6.9238	-45.5256
				9.468	-38.6845	7.2152	-39.2228						8.478	-40.2545	6.733	-39.454						8.3546	-50.6381	6.9314	-45.9598
				9.468	-38.6845	7.2208	-39.2833						8.4812	-40.1519	6.7556	-39.474						8.359	-50.743	6.933	-42.9779
				9.4694	-38.6831	7.2256	-39.3305						8.4838	-40.1651	6.7768	-39.681						8.3642	-51.4157	6.9398	-43.4655
				9.4752	-38.6774	7.2266	-39.9111						8.4854	-40.173	6.7864	-39.719						8.365	-51.4389	6.9404	-43.3169
				9.4768	-38.7223	7.227	-39.9192						8.4952	-40.2212	6.7954	-39.768						8.3738	-51.695	6.9448	-43.7411
				9.4808	-38.7145	7.2274	-39.9317						8.5048	-40.2668	6.7962	-39.734						8.3804	-51.9187	6.9476	-44.0613
				9.4892	-38.8728	7.2298	-40.001						8.5226	-40.3466	6.7978	-39.686						8.3958	-52.3754	6.9734	-45.7751
				9.492	-38.8949	7.23	-40.0033						8.524	-40.3255	6.8296	-39.943						8.3976	-52.4247	6.9762	-45.9526
				9.4966	-38.9305	7.23	-40.0033						8.526	-40.3299	6.8324	-39.965						8.3994	-52.4648	6.9822	-46.4474
				9.4974	-38.9362	7.2306	-40.0143						8.5482	-40.3851	6.843	-40.045						8.4008	-52.2597	6.9824	-46.4618
				9.5024	-38.9726	7.231	-40.0224						8.5928	-40.5175	6.8706	-40.24						8.4022	-52.3244	6.9828	-46.4907
				9.5038	-38.9804	7.2332	-40.0608						8.5952	-40.8471	6.8798	-40.351						8.4028	-52.272	6.992	-46.9364
				9.5042	-38.984	7.2334	-39.6315						8.5972	-40.8559	6.8872	-40.468						8.4072	-52.4911	6.9988	-47.3894
				9.5068	-39.0032	7.2344	-39.6514						8.6074	-40.9015	6.8956	-40.6						8.41	-52.6346	6.9996	-47.437
				9.5108	-39.0339	7.2372	-39.7015						8.61	-40.9129	6.9028	-40.975						8.4118	-52.7318	7.0026	-47.6029
				9.515	-39.0781	7.2378	-39.7192						8.6124	-40.9234	6.9058	-41.011						8.4162	-52.9431	7.0114	-48.0847
				9.5162	-39.0881	7.2412	-39.7834						8.622	-40.9637	6.9094	-41.054						8.4212	-52.7827	7.0132	-48.1684
				9.5202	-39.1216	7.2452	-39.8601						8.6258	-40.7034	6.9124	-41.088						8.4498	-53.4924	7.0178	-48.3834
				9.5224	-39.1401	7.2472	-39.8956						8.6496	-40.8305	6.916	-41.129						8.4628	-53.6791	7.024	-48.6373
				9.5242	-39.1544	7.2498	-39.9428						8.6656	-40.6867	6.9246	-41.23						8.4658	-53.7084	7.0282	-48.757
				9.5254	-39.1637	7.254	-39.99						8.6678	-40.9892	6.9314	-41.296						8.484	-53.7732	7.0338	-48.9287
				9.5382	-39.2542	7.2566	-40.0416						8.6742	-41.1189	6.938	-38.571						8.4936	-54.3194	7.0362	-48.9445
				9.5444	-39.2849	7.2652	-40.17						8.7086	-41.6484	6.9392	-38.595						8.4966	-54.287	7.0376	-48.9517
				9.5504	-39.2941	7.2708	-40.2275						8.7194	-41.7975	6.942	-38.647						8.5082	-54.2777	7.0498	-49.246
				9.5518	-39.2963	7.2746	-40.271						8.722	-41.8343	6.9448	-38.702						8.519	-54.2823	7.0522	-49.2792
				9.5604	-39.3055	7.2778	-40.3064						8.7234	-41.8518	6.9484	-38.77						8.5236	-54.2607	7.0582	-49.3239
				9.5656	-39.3098	7.282	-40.3507						8.7258	-41.6949	6.9524	-38.846						8.5594	-53.983	7.06	-51.2859
				9.5762	-39.3127	7.283	-40.3603						8.7272	-41.7151	6.953	-38.856						8.5686	-53.9475	7.0718	-51.1733
				9.5776	-39.2977	7.2948	-40.5152						8.73	-41.7589	6.956	-38.914						8.569	-53.9445	7.0726	-51.1546
				9.5782	-39.297	7.2954	-40.5182						8.7344	-42.5076	6.9646	-39.058						8.5754	-53.8951	7.073	-51.1589
				9.5804	-39.3198	7.296	-40.5211						8.7438	-42.6698	6.9708	-39.124						8.5768	-53.8827	7.0738	-51.1445
				9.5872	-39.2763	7.3126	-40.6451						8.7466	-42.718	6.9756	-39.174						8.5852	-53.7855	7.0806	-50.993
				9.5898	-39.3654	7.314	-40.5602						8.7882	-43.4193	6.976	-39.179						8.6092	-53.3597	7.0862	-51.0175
				9.596	-39.1458	7.3158	-40.5624						8.7904	-43.4509	6.982	-39.16						8.6106	-53.4368	7.0866	-51.0046
				9.5966	-39.1416	7.3178	-40.5654						8.8168	-43.6289	6.9868	-39.287						8.6308	-53.082	7.0908	-50.8545
				9.6038	-39.0624	7.3186	-40.5661						8.8282	-44.0321	6.9972	-39.403						8.6328	-53.1221	7.0924	-50.7896
				9.6044	-39.0546	7.3274	-40.5691						8.8324	-44.0155	7.0058	-39.459						8.6552	-53.1314	7.0974	-50.5804
				9.6096	-38.9861	7.3284	-40.5691						8.8492	-43.898	7.0098	-39.524						8.668	-53.1005	7.0992	-50.6266
				9.61	-38.9761	7.3344	-40.5654						8.8522	-43.8673	7.0106	-39.519						8.6692	-52.9678	7.1078	-49.9991
				9.6106	-38.964	7.3384	-40.3367						8.8704	-43.6324	7.0176	-39.474						8.6806	-53.0727	7.1104	-49.8519
				9.6126	-39.071	7.34	-40.3743						8.8734	-43.585	7.023	-39.571						8.6882	-53.1391	7.1116	-49.8808
				9.6138	-39.0439	7.3458	-40.3736						8.8792	-43.4912	7.0266	-39.589						8.6896	-53.153	7.1242	-49.1984
				9.6204	-38.8963	7.3476	-40.3728						8.8898	-43.5684	7.0378	-39.639						8.7078	-53.3073	7.1284	-46.9595
				9.6216	-38.8649	7.3574	-40.3625						8.931	-43.2063	7.0582	-40.421						8.7282	-53.4492	7.1362	-46.7056
				9.624	-38.8079	7.3646	-40.35						8.9394	-43.0844	7.0598	-40.456						8.743	-53.7686	7.1592	-45.8083
				9.6294	-38.6724	7.3666	-40.3507						8.9448	-42.9784	7.0718	-40.502						8.7514	-54.2576	7.1628	-45.6525
				9.6306	-38.6439	7.3744	-40.2946						8.946	-42.9556	7.0726	-40.502						8.7546	-54.2731	7.1684	-45.4029
				9.632	-38.9248	7.3752	-40.2888						8.9618	-42.6391	7.073	-40.503						8.767	-54.3132	7.1712	-45.2818
				9.637	-38.6902	7.3794	-40.2563						8.9654	-42.5672	7.0736	-40.528						8.7702	-54.3672	7.1724	-45.1895
				9.6392	-38.6731	7.3832	-40.2356						8.9698	-42.4778	7.0804	-40.56						8.7874	-54.901	7.1818	-44.9125
				9.643	-38.8942	7.389	-40.2511						8.9702	-42.3927	7.0864	-40.729						8.788	-54.9164	7.1858	-44.6138
				9.6442	-37.7291	7.3914	-42.3167						8.9764	-42.3761	7.0868	-40.731						8.7912	-55.0152	7.1872	-44.7321
				9.6456	-37.7434	7.3992	-42.3115						8.9838	-42.0394	7.0908	-40.754						8.8138	-55.6817	7.1904	-44.5922
				9.6466	-37.7712	7.4038	-42.3049						8.9854	-42.0473	7.0922	-40.762						8.8168	-55.765	7.1942	-44.4912
				9.6472	-37.7747	7.4064	-42.3875						9.013	-42.149	7.097	-40.788						8.8442	-55.7851	7.1968	-44.4422
				9.6476	-37.7769	7.4074	-42.3668						9.0178	-42.1061	7.0986	-40.896						8.8486	-56.1029	7.1972	-44.4364
				9.6478	-37.7783	7.4128	-42.2717						9.021	-42.0859	7.1054	-40.748						8.8618	-56.4609	7.2014	-44.3527
				9.6504	-37.7947	7.4146	-42.2407						9.0292	-42.0316	7.1104	-40.756						8.8716	-56.6815	7.2046	-44.2748
				9.6534	-37.8111	7.4224	-42.1123						9.0492	-42.0885	7.1124	-40.758						8.8896	-56.9715	7.2096	-44.1623
				9.6638	-38.1533	7.4234	-42.1264						9.058	-42.1201	7.1242	-40.781						8.901	-57.0641	7.2104	-44.1407
				9.6656	-38.2004	7.426	-42.2724						9.0936	-42.2402	7.1266	-39.519						8.9174	-57.0518	7.2154	-44.0253
				9.6698	-38.2496	7.429	-42.3034						9.0986	-42.2569	7.1336	-39.579						8.9292	-56.9268	7.2156	-44.0166
				9.6754	-38.7109	7.4318	-42.3285						9.1068	-42.2823	7.1454	-39.676						8.9314	-56.825	7.22	-43.9084
				9.6854	-38.8471	7.4328	-42.3359						9.1402	-42.3813	7.151	-39.72						8.9348	-56.3451	7.2218	-43.8421
				9.703	-39.0917	7.434	-42.2776						9.1512	-42.391	7.1512	-39.721						8.939	-56.106	7.2236	-43.7872
				9.7088	-39.1694	7.4384	-42.2385						9.1592	-42.4182	7.1608	-39.792						8.9436	-55.8375	7.224	-43.7714
				9.7194	-39.3127	7.445	-42.3757						9.1666	-42.5707	7.1616	-39.819						8.9508	-55.3978	7.2244	-43.7613
				9.7222	-39.3519	7.4526	-42.5085						9.1728	-42.6934	7.1728	-39.809						8.9548	-55.1417	7.2246	-43.7555
				9.7226	-39.4218	7.4556	-42.4746						9.1802	-42.8434	7.1752	-39.887						8.964	-54.6711	7.2256	-43.718
				9.729	-39.4767	7.458	-42.5203						9.197	-43.1134	7.1886	-39.958						8.9784	-54.0895	7.2266	-43.6863
				9.7296	-39.4817	7.464	-42.6295						9.2144	-43.4579	7.1886	-39.971						8.984	-53.8457	7.2278	-44.7076
				9.7426	-39.4517	7.4662	-42.6678						9.2176	-43.5184	7.1888	-39.971						8.9934	-53.4199	7.2286	-44.7033
				9.7456	-39.4653	7.473	-42.8589						9.2216	-43.5929	7.1906	-39.975						8.994	-53.3952	7.2298	-44.6975
				9.7484	-39.4781	7.4756	-42.9386						9.2376	-43.8384	7.204	-39.993						8.9968	-53.261	7.2298	-44.7394
				9.75	-39.4617	7.481	-43.0979						9.2382	-43.8621	7.2058	-39.994						9.0086	-52.6716	7.23	-44.7379
				9.756	-39.4553	7.4828	-43.1488						9.2406	-43.9497	7.2078	-39.994						9.0332	-51.5175	7.2322	-44.7293
				9.7566	-39.4546	7.4854	-43.1643						9.2572	-44.4959	7.2094	-40.064						9.0338	-51.4975	7.2324	-44.7293
				9.7736	-39.4225	7.4912	-43.3996						9.2624	-44.6747	7.2126	-40.094						9.0464	-51.0038	7.2334	-44.7192
				9.7754	-39.441	7.4942	-43.5199						9.2666	-44.8141	7.2128	-40.097						9.0496	-50.8387	7.239	-44.0887
				9.7896	-39.4653	7.4986	-43.7368						9.2728	-45.0219	7.2132	-40.081						9.0608	-50.5594	7.239	-44.0887
				9.811	-39.4767	7.4986	-43.7168						9.2776	-45.1832	7.2134	-40.082						9.0892	-49.842	7.2398	-44.0512
				9.8134	-39.4681	7.4986	-43.7191						9.2818	-41.0321	7.2186	-40.116						9.1088	-49.3544	7.242	-44.0527
				9.8154	-39.4524	7.5134	-43.9662						9.2946	-41.2408	7.22	-40.126						9.114	-49.2758	7.2468	-44.0541
				9.8174	-39.4339	7.5148	-44.0112						9.3028	-41.054	7.2214	-40.135						9.1166	-49.1894	7.2496	-44.0527
				9.8234	-39.513	7.517	-44.0864						9.3064	-40.9637	7.2216	-40.135						9.1328	-49.0767	7.2526	-44.057
				9.829	-39.5872	7.5178	-44.1152						9.3194	-41.0234	7.2216	-40.136						9.16	-48.9333	7.255	-44.0483
				9.8324	-39.6307	7.5242	-44.3269						9.3208	-41.0286	7.2216	-40.125						9.1618	-49.0058	7.2574	-44.0382
				9.8368	-39.6877	7.5334	-44.6958						9.3218	-41.033	7.223	-40.14						9.1644	-49.0521	7.261	-44.0238
				9.8474	-39.8175	7.5372	-44.8123						9.3242	-40.912	7.2248	-40.162						9.1718	-49.1832	7.2634	-44.0137
				9.8716	-39.6414	7.5378	-44.83						9.3264	-40.9234	7.2252	-40.165						9.1862	-49.4208	7.265	-44.0195
				9.8736	-39.6385	7.5394	-44.8787						9.3296	-40.9418	7.2266	-40.182						9.1998	-49.6815	7.269	-43.9964
				9.874	-40.0007	7.5422	-44.9444						9.3356	-40.9269	7.2286	-41.049						9.208	-49.8482	7.271	-43.9849
				9.8766	-40.0421	7.5552	-45.4268						9.3362	-40.9366	7.229	-41.061						9.2156	-49.9901	7.2744	-43.9618
				9.8776	-40.0185	7.561	-45.6422						9.342	-41.0023	7.2296	-41.071						9.2176	-50.0271	7.2754	-43.956
				9.8794	-40.1326	7.5638	-45.7477						9.354	-41.1365	7.23	-41.085						9.223	-50.2771	7.2808	-43.9243
				9.8816	-40.159	7.5662	-45.8281						9.3546	-41.1426	7.2306	-41.096						9.2246	-50.365	7.2812	-43.8824
				9.8958	-39.9344	7.5702	-45.972						9.3618	-41.339	7.2306	-41.086						9.2258	-50.436	7.2818	-43.9113
				9.896	-39.9351	7.5836	-46.7311						9.3636	-41.3258	7.2308	-41.087						9.23	-50.6597	7.2908	-43.8262
				9.8972	-39.9401	7.5896	-46.4987						9.3686	-41.2899	7.2324	-41.119						9.2426	-51.3123	7.2944	-43.7872
				9.9046	-39.9679	7.5982	-46.4552						9.3708	-41.2741	7.2334	-40.612						9.246	-51.4913	7.295	-43.7771
				9.9056	-39.9715	7.6	-46.4434						9.3774	-41.2197	7.2382	-40.733						9.2478	-51.5916	7.296	-43.7627
				9.9148	-40	7.6012	-46.4176						9.38	-41.197	7.2428	-40.804						9.2694	-52.8336	7.301	-43.6863
				9.9242	-40.057	7.6098	-46.2383						9.3852	-41.4775	7.2462	-40.887						9.2746	-53.1129	7.302	-43.6704
				9.9244	-40.0585	7.6168	-46.076						9.3872	-41.4757	7.2502	-40.984						9.2818	-46.8458	7.3084	-43.5579
				9.9256	-40.0649	7.618	-46.0354						9.388	-41.4766	7.2544	-41.088						9.2934	-47.0402	7.309	-43.5463
				9.9426	-40.2724	7.6294	-45.5316						9.395	-41.4591	7.2562	-41.132						9.3054	-47.105	7.3112	-43.304
				9.9444	-40.2881	7.634	-45.3339						9.396	-41.4941	7.2584	-41.167						9.3136	-46.1546	7.3206	-43.366
				9.9526	-40.3537	7.6428	-44.9628						9.3982	-41.481	7.2668	-41.326						9.316	-46.1823	7.3352	-43.0414
				9.9532	-40.3586	7.6472	-44.8182						9.3986	-41.4784	7.2694	-41.377						9.318	-46.2055	7.3406	-42.8928
				9.9784	-40.5754	7.651	-44.6928						9.3998	-41.4705	7.2726	-41.462						9.3198	-46.224	7.3524	-42.5754
				9.9808	-40.6004	7.6536	-44.605						9.4004	-41.5003	7.278	-41.452						9.3216	-46.4338	7.3544	-42.6014
				10	-40.7793	7.659	-44.4258						9.4008	-41.5064	7.2796	-41.549						9.3296	-46.5495	7.3584	-42.4975
						7.6722	-44.099						9.4018	-41.5301	7.2854	-41.653						9.347	-46.7193	7.3606	-42.4427
						7.6894	-43.93						9.4052	-41.4573	7.2898	-41.725						9.349	-46.7316	7.3672	-42.2754
						7.729	-43.9241						9.408	-41.4424	7.294	-41.741						9.3496	-46.9553	7.3758	-41.984
						7.737	-43.798						9.4092	-41.4415	7.3008	-41.809						9.3534	-47.0587	7.3818	-41.8816
						7.744	-43.8142						9.4116	-41.3828	7.302	-41.819						9.3536	-47.0602	7.384	-41.8441
						7.7446	-43.8157						9.4124	-41.3644	7.302	-41.82						9.3536	-47.0001	7.389	-45.5631
						7.7474	-43.8209						9.4126	-41.3574	7.3042	-41.841						9.3596	-47.2161	7.3914	-45.5919
						7.7572	-43.8386						9.4138	-41.3267	7.3076	-41.904						9.3676	-47.4876	7.3994	-45.6915
						7.7596	-43.8422						9.414	-41.3223	7.3092	-41.972						9.3688	-47.4089	7.402	-45.5862
						7.7976	-43.8622						9.4148	-41.5441	7.3228	-41.973						9.371	-47.4305	7.406	-45.5227
						7.7978	-44.1764						9.4158	-41.5511	7.3244	-42.02						9.379	-47.503	7.4074	-45.4996
						7.8008	-44.1823						9.4166	-41.3583	7.3306	-42.051						9.3812	-47.7098	7.4168	-45.3582
						7.8012	-44.1004						9.421	-41.3697	7.3318	-42.056						9.3816	-47.7159	7.418	-45.3424
						7.8278	-44.3535						9.4264	-41.5792	7.3338	-42.064						9.3852	-47.7993	7.4244	-45.2125
						7.8406	-44.5556						9.4268	-42.6917	7.3354	-42.071						9.3872	-47.6619	7.4246	-45.2183
						7.841	-44.563						9.4272	-42.7075	7.336	-42.013						9.3918	-47.7067	7.4274	-45.4477
						7.8424	-44.5829						9.4282	-42.7399	7.3522	-42.037						9.3928	-47.7159	7.4288	-45.4621
						7.8474	-44.5755						9.4296	-42.7794	7.3544	-42.039						9.3948	-47.7345	7.4406	-45.5155
						7.8576	-44.7821						9.432	-42.6794	7.3592	-41.962						9.3978	-47.7591	7.4428	-45.5155
						7.8644	-44.9171						9.4328	-42.6864	7.3664	-41.944						9.3996	-47.773	7.4452	-45.9367
						7.881	-45.2365						9.4328	-42.6899	7.369	-41.936						9.4042	-47.8085	7.4468	-45.9944
						7.8934	-45.5183						9.4348	-42.7057	7.3708	-41.93						9.4076	-47.6357	7.4544	-46.2512
						7.8966	-45.5906						9.4348	-42.7066	7.375	-41.854						9.4086	-47.7576	7.4562	-46.3089
						7.9036	-45.7381						9.4368	-42.7215	7.3816	-41.854						9.4094	-47.7514	7.4594	-46.6494
						7.9046	-45.761						9.437	-42.7224	7.3834	-41.853						9.4114	-47.6342	7.4624	-46.7979
						7.9092	-45.792						9.4384	-42.7329	7.389	-44.581						9.4116	-47.648	7.4666	-47.0042
						7.9226	-46.0642						9.4394	-42.0535	7.3912	-44.599						9.4158	-47.7746	7.4814	-47.4226
						7.9252	-44.2812						9.4418	-42.0964	7.4012	-44.675						9.418	-47.8579	7.4824	-47.6866
						7.9256	-44.2863						9.4434	-42.0745	7.4014	-44.676						9.4188	-47.8841	7.4832	-47.6765
						7.9256	-44.2878						9.449	-42.1069	7.4016	-44.677						9.4204	-47.9366	7.4844	-47.7977
						7.9262	-44.3417						9.4506	-42.1227	7.4068	-44.755						9.4222	-47.9967	7.4848	-47.8496
						7.9348	-44.4759						9.452	-42.135	7.408	-44.741						9.4264	-48.0461	7.4864	-48.0328
						7.9386	-44.5386						9.4538	-42.1508	7.4158	-44.643						9.4268	-49.825	7.4868	-48.0833
						7.9484	-44.6781						9.455	-42.0745	7.417	-44.629						9.4294	-49.8127	7.4954	-49.1537
						7.9502	-44.7031						9.4572	-42.0833	7.4232	-44.545						9.4296	-49.8111	7.4976	-49.4422
						7.9514	-44.7142						9.4582	-42.0868	7.4244	-44.574						9.4308	-49.8034	7.4984	-49.5418
						7.962	-44.8027						9.4592	-42.0526	7.4272	-44.774						9.431	-49.8034	7.502	-49.7206
						7.9704	-44.8522						9.4678	-42.2753	7.4302	-44.813						9.4312	-49.7803	7.5102	-50.6482
						7.9724	-44.8618						9.4682	-42.2779	7.4334	-44.851						9.4332	-49.9238	7.5106	-50.6742
						7.9834	-44.9245						9.4686	-42.2805	7.4346	-44.863						9.4344	-50.0025	7.5174	-51.3623
						7.9868	-44.8876						9.4712	-42.2954	7.4418	-44.8						9.4362	-49.8003	7.5204	-51.6826
						7.9894	-44.9104						9.4736	-42.3068	7.4444	-44.782						9.437	-49.8081	7.5206	-51.6941
						7.9938	-44.895						9.4742	-42.3121	7.4498	-45.047						9.4378	-49.8173	7.5206	-51.7562
						8.0044	-44.9038						9.4874	-42.4278	7.4512	-45.044						9.4384	-49.8235	7.535	-53.3618
						8.0116	-44.861						9.488	-42.4234	7.4512	-45.03						9.4386	-48.745	7.546	-55.0467
						8.0172	-44.8182						9.4902	-42.5216	7.456	-45.144						9.439	-48.7728	7.5588	-56.8659
						8.018	-44.8116						9.4908	-42.5102	7.4652	-45.36						9.4396	-48.7898	7.5592	-56.9308
						8.0224	-44.7681						9.4912	-42.519	7.4662	-45.398						9.4398	-48.8006	7.5596	-57.0029
						8.0332	-44.6434						9.494	-42.5085	7.4686	-45.482						9.444	-48.9348	7.5612	-57.2553
						8.037	-44.5917						9.5014	-42.6505	7.4764	-45.632						9.4446	-48.9471	7.5634	-57.6391
						8.0394	-44.5283						9.5044	-42.704	7.4798	-45.83						9.4496	-48.9826	7.5798	-60.657
						8.0412	-44.4973						9.5076	-42.7636	7.4802	-45.846						9.4534	-49.0027	7.5802	-60.719
						8.0426	-44.4818						9.5082	-42.7758	7.4806	-45.796						9.4544	-49.0058	7.5818	-61.0422
						8.0452	-44.4457						9.5086	-42.7837	7.485	-45.967						9.455	-49.0737	7.5884	-62.6766
						8.0488	-44.3941						9.5134	-42.867	7.4878	-46.058						9.4564	-49.1045	7.5884	-62.7026
						8.0522	-44.3446						9.518	-42.9337	7.4928	-46.358						9.4612	-49.1863	7.593	-63.3172
						8.0606	-44.2104						9.5192	-42.9512	7.493	-46.361						9.4632	-49.0737	7.5988	-64.1827
						8.0634	-44.1624						9.5218	-42.9889	7.493	-46.232						9.4638	-49.0937	7.6006	-64.4193
						8.0676	-44.605						9.5268	-43.0573	7.4934	-46.247						9.4678	-49.1832	7.6046	-62.8137
						8.0712	-44.577						9.5306	-43.109	7.505	-46.793						9.477	-49.2526	7.6112	-63.9735
						8.0748	-44.5468						9.5326	-43.116	7.5084	-46.988						9.478	-49.2588	7.6228	-65.7552
						8.0852	-44.4132						9.5344	-43.13	7.5174	-47.353						9.4798	-49.2681	7.6322	-65.6542
						8.088	-44.3704						9.5386	-43.1633	7.53	-47.852						9.4816	-49.3791	7.6418	-64.8391
						8.0918	-44.3077						9.5424	-43.1923	7.534	-48.014						9.4844	-49.447	7.642	-64.8232
						8.093	-44.29						9.5522	-43.2606	7.5376	-48.163						9.4892	-49.5535	7.6422	-64.79
						8.094	-44.2738						9.5552	-43.166	7.5378	-48.191						9.4894	-49.555	7.65	-63.7889
						8.1014	-44.1595						9.56	-43.1765	7.539	-48.234						9.49	-49.5812	7.6528	-63.3518
						8.1076	-44.0599						9.5656	-43.3185	7.5418	-48.335						9.4916	-49.6229	7.6594	-62.0837
						8.1094	-44.0208						9.5672	-43.3185	7.5426	-48.365						9.492	-49.6352	7.6788	-59.7294
						8.119	-43.8186						9.5704	-43.3194	7.549	-48.794						9.4972	-49.8034	7.6892	-57.893
						8.1288	-43.5155						9.5718	-43.3194	7.5532	-49.028						9.5054	-50.0534	7.6974	-56.9769
						8.13	-43.4778						9.5772	-43.3176	7.5552	-49.056						9.5058	-50.0287	7.7052	-56.0609
						8.1304	-43.4697						9.5804	-43.3396	7.563	-49.409						9.5088	-50.0966	7.711	-55.4911
						8.1306	-43.4616						9.5816	-43.3369	7.5672	-49.606						9.5116	-50.1629	7.7174	-54.8953
						8.1328	-42.4332						9.5818	-43.3369	7.5692	-50.186						9.5152	-50.2416	7.7404	-52.8742
						8.1354	-42.3845						9.582	-43.3361	7.5708	-50.261						9.5194	-50.3295	7.7444	-52.5597
						8.1422	-42.2591						9.5854	-43.3431	7.582	-50.759						9.5198	-50.3588	7.7474	-52.3274
						8.1498	-42.0998						9.588	-43.3176	7.5878	-50.777						9.5198	-50.3604	7.7514	-52.0908
						8.1712	-41.7531						9.5992	-43.1818	7.5956	-50.831						9.52	-50.3666	7.759	-51.6234
						8.1728	-41.7273						9.6008	-43.1519	7.5988	-50.794						9.5206	-50.3882	7.7648	-50.7435
						8.1734	-41.7162						9.6018	-43.1467	7.607	-50.661						9.5212	-50.4113	7.768	-50.6208
						8.1738	-41.6756						9.6026	-43.1423	7.6092	-50.615						9.5252	-50.6381	7.7698	-50.5559
						8.1748	-41.6631						9.6062	-43.1178	7.6096	-50.605						9.5404	-51.0007	7.7792	-50.2299
						8.1756	-41.6513						9.6072	-43.0266	7.6172	-50.411						9.5418	-51.0038	7.796	-49.7221
						8.1758	-41.6469						9.6116	-42.9485	7.6316	-50.025						9.5422	-51.013	7.8	-49.6932
						8.176	-41.3466						9.6128	-42.9091	7.6378	-50.062						9.5494	-51.1827	7.8008	-49.6788
						8.176	-41.3466						9.6132	-42.9012	7.6398	-49.883						9.5498	-51.2151	7.811	-49.51
						8.1762	-41.3488						9.6138	-42.8924	7.6456	-49.382						9.5582	-51.3571	7.8168	-49.4321
						8.1782	-41.365						9.6222	-42.739	7.6636	-47.47						9.5664	-51.2074	7.828	-49.2893
						8.19	-41.41						9.6246	-42.8828	7.6662	-47.417						9.567	-51.5037	7.83	-49.2749
						8.1934	-41.2286						9.6252	-42.8337	7.669	-47.352						9.5678	-51.5098	7.83	-49.2734
						8.1962	-41.1083						9.6256	-42.796	7.6696	-47.263						9.5708	-51.5283	7.8502	-49.1681
						8.1994	-40.963						9.63	-42.3805	7.6756	-47.12						9.576	-51.5515	7.8522	-49.1638
						8.2014	-40.876						9.6306	-42.5611	7.7008	-46.614						9.5804	-51.7027	7.8668	-49.1551
						8.203	-40.8015						9.6392	-42.9985	7.706	-46.528						9.581	-51.6981	7.8776	-50.2458
						8.2046	-40.7358						9.64	-43.0283	7.725	-46.288						9.5812	-51.6965	7.8812	-50.3698
						8.2066	-40.8295						9.6442	-41.417	7.7264	-46.075						9.5876	-51.6348	7.8904	-50.0597
						8.2084	-40.8088						9.6486	-41.5765	7.727	-46.07						9.591	-51.5191	7.9006	-50.7103
						8.2092	-40.7992						9.651	-41.6563	7.733	-46.009						9.5936	-51.5006	7.9014	-50.7781
						8.211	-40.7778						9.6536	-41.7396	7.7712	-45.642						9.5988	-51.3802	7.9044	-50.9815
						8.2168	-40.7358						9.6542	-41.7501	7.7734	-45.623						9.6018	-51.2722	7.9064	-51.1142
						8.219	-40.7159						9.6546	-41.7554	7.7956	-45.5						9.6044	-51.175	7.9114	-51.5542
						8.2214	-40.6945						9.668	-41.9789	7.798	-45.514						9.6142	-50.7739	7.9174	-51.9928
						8.2224	-40.8118						9.67	-42.0903	7.8006	-45.53						9.615	-50.7384	7.9252	-48.519
						8.2228	-40.8147						9.6742	-42.1753	7.8142	-45.612						9.618	-50.4638	7.9264	-48.5896
						8.2228	-40.8147						9.6768	-42.3682	7.8158	-45.622						9.619	-50.3959	7.9278	-48.6575
						8.2228	-40.8155						9.682	-42.5383	7.8216	-45.658						9.6192	-50.382	7.934	-49.0325
						8.2242	-40.8273						9.685	-42.6391	7.829	-45.678						9.6214	-50.4453	7.939	-49.3109
						8.2258	-40.8398						9.687	-42.711	7.8304	-45.69						9.6258	-50.5887	7.9524	-50.0712
						8.2266	-40.8464						9.6886	-42.7627	7.8466	-45.811						9.6262	-50.5687	7.953	-50.1116
						8.228	-40.7306						9.6926	-42.9222	7.8546	-45.853						9.6292	-50.4468	7.9554	-50.2486
						8.2288	-40.7454						9.6966	-42.9792	7.8806	-45.978						9.6298	-50.4221	7.9636	-50.6901
						8.229	-40.6052						9.6986	-43.0055	7.8826	-46.421						9.6308	-50.3789	7.9692	-51.0349
						8.2312	-40.755						9.709	-43.1467	7.889	-46.676						9.6316	-50.4746	7.977	-51.495
						8.2326	-40.7616						9.713	-43.201	7.9042	-47.025						9.6386	-49.4578	7.9844	-51.8456
						8.2336	-40.8088						9.7132	-43.201	7.9046	-47.034						9.6392	-49.7649	7.9874	-52.0735
						8.2444	-40.8251						9.7198	-43.2361	7.91	-47.161						9.6392	-49.8528	7.992	-52.2942
						8.2446	-40.8258						9.731	-43.3536	7.9106	-47.174						9.6442	-47.412	7.9956	-52.4789
						8.2448	-40.8575						9.7312	-43.3536	7.9124	-47.052						9.6452	-47.5308	8.0012	-52.7342
						8.2448	-40.8656						9.7326	-43.3387	7.9188	-47.221						9.647	-47.827	8.0056	-52.9405
						8.2456	-40.8959						9.7438	-43.5202	7.9252	-44.821						9.6484	-47.9227	8.0124	-53.1209
						8.2462	-40.8981						9.7526	-43.5982	7.9266	-44.846						9.652	-48.1572	8.0156	-53.255
						8.2466	-40.8996						9.7544	-43.6105	7.928	-44.869						9.6532	-48.2436	8.0268	-53.7022
						8.2468	-40.9003						9.7666	-43.7639	7.9346	-44.832						9.6546	-48.3238	8.0336	-53.9013
						8.2472	-40.9018						9.7776	-43.8919	7.9398	-44.935						9.6572	-48.5691	8.0342	-53.9143
						8.2576	-40.9409						9.7824	-43.9471	7.95	-45.136						9.6584	-48.6154	8.0364	-54.0081
						8.2594	-40.9527						9.7844	-43.941	7.9578	-45.287						9.6628	-48.7651	8.0418	-54.2071
						8.2626	-40.9224						9.788	-43.9225	7.9672	-45.466						9.6646	-48.8237	8.0548	-54.6486
						8.2634	-40.8553						9.7902	-43.9076	7.9692	-45.504						9.6676	-48.9194	8.0564	-54.6976
						8.269	-40.8826						9.8026	-43.9655	7.9776	-45.662						9.6776	-49.6044	8.0586	-54.7698
						8.2774	-40.8966						9.8098	-43.9944	7.9874	-45.717						9.6806	-49.7232	8.0634	-54.9126
						8.28	-40.9003						9.8156	-44.0155	7.9902	-45.722						9.6902	-50.2262	8.0654	-58.5147
						8.2828	-40.904						9.8172	-43.9751	7.999	-45.82						9.696	-50.6119	8.0696	-58.6821
						8.2836	-40.9047						9.8222	-44.0304	8.0004	-45.834						9.6964	-50.6443	8.0746	-58.835
						8.2884	-40.9099						9.8304	-44.1154	8.0052	-45.884						9.7024	-50.8155	8.0848	-59.0947
						8.2944	-40.9136						9.8398	-44.2066	8.011	-45.941						9.7082	-50.9698	8.0882	-59.161
						8.3068	-40.8996						9.8426	-44.2618	8.0138	-45.968						9.7334	-51.5299	8.0932	-59.2764
						8.3136	-40.89						9.8494	-44.3968	8.0148	-45.949						9.7376	-51.5546	8.0938	-59.2779
						8.3142	-40.8892						9.8564	-44.5958	8.027	-46.028						9.747	-51.5453	8.0944	-59.2779
						8.316	-40.8856						9.857	-44.6072	8.0334	-45.992						9.7538	-51.516	8.1032	-59.2476
						8.3166	-40.8752						9.8694	-44.6739	8.0342	-46.025						9.7592	-51.1874	8.1086	-59.187
						8.317	-40.8737						9.8794	-44.7773	8.0366	-46.024						9.7604	-51.1997	8.1112	-59.2476
						8.3184	-40.8752						9.8854	-44.8369	8.0418	-46.019						9.7612	-51.2028	8.1238	-59.2404
						8.335	-40.8568						9.8892	-44.8729	8.0546	-45.999						9.7662	-51.283	8.1306	-59.275
						8.3422	-40.9357						9.9018	-44.9833	8.0564	-45.995						9.7764	-51.4589	8.1324	-55.1751
						8.3448	-40.9667						9.9156	-45.0903	8.0586	-45.99						9.7874	-51.6101	8.1496	-55.3439
						8.35	-41.0272						9.9238	-45.1438	8.0634	-45.979						9.7926	-51.5823	8.1544	-55.3482
						8.3548	-41.0818						9.94	-45.3138	8.065	-47.244						9.7948	-51.5654	8.1628	-55.1953
						8.3586	-41.1076						9.9468	-45.3699	8.0694	-47.281						9.798	-51.5268	8.163	-55.1968
						8.3638	-41.1135						9.9488	-45.4076	8.0746	-47.327						9.8014	-51.3957	8.1634	-55.2097
						8.3688	-41.1172						9.952	-45.455	8.0848	-47.36						9.8422	-51.786	8.1644	-55.2357
						8.3784	-41.1201						9.966	-45.6312	8.0882	-47.363						9.8426	-51.9125	8.1712	-55.3944
						8.3932	-41.3119						9.9716	-45.7364	8.0928	-47.353						9.8428	-51.9171	8.1728	-55.2747
						8.3954	-41.396						9.9846	-45.9819	8.0936	-47.352						9.8434	-51.9279	8.1752	-55.3324
						8.3984	-41.3252						9.986	-46.0073	8.0942	-47.351						9.8544	-52.5158	8.18	-54.9876
						8.3984	-41.3252						9.9962	-46.1923	8.1028	-47.341						9.8708	-53.1329	8.1826	-54.9082
						8.3984	-41.3252						10	-46.258	8.109	-47.332						9.8724	-53.1422	8.1864	-54.7625
						8.401	-41.3237								8.1108	-47.294						9.8728	-53.1545	8.1868	-54.7481
						8.4054	-41.3208								8.123	-47.276						9.8746	-52.9092	8.1878	-55.1549
						8.4056	-41.3555								8.1306	-47.158						9.8748	-52.9107	8.1896	-55.1275
						8.4072	-41.3547								8.1328	-45.327						9.8842	-53.1036	8.19	-55.1189
						8.4218	-41.3407								8.1362	-45.325						9.8972	-53.3474	8.197	-54.9429
						8.4234	-41.3975								8.139	-45.323						9.9006	-53.4044	8.204	-54.777
						8.4306	-41.3481								8.1574	-45.291						9.9012	-53.3844	8.2042	-54.7741
						8.4376	-41.4492								8.16	-45.268						9.9148	-53.6991	8.2042	-54.7943
						8.4398	-41.4418								8.1678	-45.287						9.9208	-53.784	8.2044	-54.7943
						8.4406	-41.4514								8.168	-45.134						9.923	-53.8226	8.2072	-54.7683
						8.4412	-41.4565								8.1688	-45.153						9.9346	-54.2947	8.2114	-54.7755
						8.4468	-41.5111								8.169	-44.881						9.9364	-54.3595	8.212	-54.7669
						8.4522	-41.565								8.1712	-44.803						9.9426	-54.6002	8.213	-54.7524
						8.453	-41.5724								8.1804	-44.926						9.9494	-54.8563	8.2134	-54.7467
						8.4532	-41.5642								8.1848	-45.089						9.9534	-55.0013	8.2166	-54.6111
						8.4534	-41.5657								8.1848	-45.089						9.9554	-55.0707	8.2206	-54.562
						8.4538	-41.5724								8.1848	-45.089						9.9576	-55.1865	8.2218	-54.5476
						8.4598	-41.6513								8.1902	-45.031						9.9736	-55.8082	8.2222	-54.5418
						8.4682	-41.95								8.1984	-44.964						9.991	-56.4362	8.2224	-55.7478
						8.471	-41.9611								8.205	-44.971						9.9966	-56.6198	8.224	-55.7377
						8.4738	-41.9714								8.2092	-45.01						10	-56.7262	8.2246	-55.732
						8.4824	-41.9936								8.2106	-45.022								8.225	-55.7291
						8.4834	-41.9958								8.2154	-45.063								8.2258	-55.7219
						8.485	-41.998								8.2156	-45.083								8.2264	-55.6281
						8.4878	-42.0017								8.2174	-45.093								8.228	-55.6166
						8.4944	-41.9855								8.2198	-45.109								8.2284	-55.6497
						8.4956	-41.9714								8.2214	-45.127								8.229	-54.0585
						8.507	-41.9722								8.2218	-45.133								8.2304	-54.0658
						8.5124	-41.8623								8.2224	-45.328								8.232	-54.0513
						8.5134	-41.7914								8.224	-45.353								8.234	-54.0326
						8.515	-41.7671								8.2246	-45.36								8.242	-54.1624
						8.5164	-41.745								8.225	-45.367								8.2438	-54.1523
						8.52	-41.6896								8.2258	-45.379								8.2442	-54.1494
						8.521	-41.6741								8.2276	-45.426								8.2496	-54.1134
						8.5216	-41.6638								8.2282	-45.1								8.2542	-54.086
						8.522	-41.6587								8.2282	-45.106								8.2598	-53.9518
						8.5292	-41.5436								8.2288	-45.166								8.2608	-53.9778
						8.5334	-41.475								8.229	-44.994								8.2624	-53.9417
						8.5338	-41.6225								8.232	-45.087								8.2684	-53.8205
						8.5352	-41.5871								8.232	-45.087								8.2698	-53.7614
						8.5398	-41.5436								8.2322	-45.415								8.2716	-53.7441
						8.5414	-41.4064								8.237	-45.555								8.2722	-53.7383
						8.549	-41.3407								8.2374	-45.566								8.28	-53.6532
						8.5598	-41.2441								8.2412	-45.678								8.2828	-53.62
						8.5652	-41.1932								8.242	-45.703								8.2832	-53.6157
						8.5666	-41.1799								8.244	-45.761								8.285	-53.5955
						8.5742	-41.1238								8.2454	-45.779								8.287	-53.62
						8.5828	-41.0493								8.2462	-45.792								8.2996	-53.3733
						8.5874	-41.0095								8.2478	-45.818								8.3064	-53.2969
						8.59	-40.9866								8.2508	-45.873								8.3066	-53.294
						8.5908	-40.9822								8.2538	-45.924								8.3068	-53.2911
						8.603	-40.8959								8.2592	-46.02								8.3114	-53.2363
						8.6066	-40.8708								8.2632	-46.208								8.314	-53.2478
						8.609	-40.8619								8.2636	-46.225								8.3182	-53.1814
						8.6104	-40.8457								8.2638	-46.23								8.3188	-53.1742
						8.6182	-40.7646								8.2862	-46.55								8.3198	-53.1064
						8.6258	-40.6642								8.2862	-46.551								8.3216	-53.1122
						8.6312	-40.5956								8.2864	-46.551								8.334	-53.1425
						8.6362	-40.53								8.2864	-46.551								8.336	-53.0733
						8.638	-40.5049								8.3012	-46.811								8.3428	-53.1944
						8.6458	-40.4038								8.3058	-46.884								8.3502	-53.3488
						8.6508	-40.3389								8.308	-46.914								8.3612	-53.7282
						8.6526	-40.3146								8.3088	-46.925								8.3626	-53.7859
						8.6538	-40.6524								8.311	-46.946								8.3632	-53.8047
						8.6636	-40.6517								8.3176	-47.012								8.3712	-54.1422
						8.684	-40.7247								8.3228	-47.148								8.3776	-54.4206
						8.7064	-40.9114								8.3246	-47.186								8.3776	-53.6489
						8.7068	-40.9151								8.3258	-47.211								8.3816	-53.6763
						8.7076	-40.8907								8.33	-47.3								8.3844	-53.6936
						8.7206	-41.0774								8.3344	-47.392								8.3932	-54.337
						8.7496	-41.4986								8.339	-47.488								8.3944	-55.8084
						8.7552	-41.5768								8.3406	-47.519								8.3966	-55.442
						8.7632	-41.6343								8.35	-47.698								8.3974	-55.4579
						8.7736	-41.7059								8.351	-47.719								8.4026	-55.8705
						8.7762	-41.6616								8.353	-47.753								8.4044	-55.8878
						8.791	-41.7199								8.357	-47.827								8.4116	-55.97
						8.7928	-41.7258								8.3622	-48.163								8.4138	-55.996
						8.7992	-41.7487								8.3686	-48.357								8.4202	-56.0825
						8.8216	-41.8143								8.373	-48.48								8.4234	-56.1489
						8.8242	-41.9286								8.3752	-48.576								8.4292	-56.4504
						8.8284	-41.9574								8.3792	-48.245								8.438	-56.9221
						8.8286	-41.9589								8.3832	-48.255								8.4428	-57.1472
						8.84	-42.0275								8.3842	-48.257								8.4442	-57.2178
						8.8456	-42.0555								8.3908	-48.343								8.4456	-57.3015
						8.8538	-42.0489								8.3932	-48.833								8.449	-57.4963
						8.8548	-42.0592								8.3956	-48.807								8.4594	-58.1281
						8.8556	-42.0651								8.399	-48.826								8.4596	-58.1339
						8.8666	-42.1573								8.4004	-48.899								8.4644	-58.4397
						8.8736	-42.1529								8.4022	-48.907								8.4712	-58.8682
						8.8748	-42.1758								8.4038	-48.915								8.4866	-60.0655
						8.886	-42.3713								8.4108	-48.941								8.491	-60.1261
						8.8992	-42.5955								8.412	-48.945								8.4914	-60.1593
						8.8994	-42.5977								8.4174	-48.962								8.4922	-60.0843
						8.8998	-42.6066								8.4226	-49.057								8.4942	-60.2011
						8.916	-42.8198								8.4242	-49.054								8.502	-60.6484
						8.9238	-42.8692								8.4322	-49.066								8.5036	-60.7392
						8.9258	-40.5256								8.4382	-49.074								8.5052	-60.996
						8.93	-40.5536								8.4448	-49.079								8.5072	-61.0696
						8.937	-40.6104								8.4466	-49.161								8.5076	-61.0782
						8.9484	-40.6938								8.4466	-49.161								8.5114	-61.146
						8.9556	-40.7402								8.456	-49.333								8.5116	-61.1547
						8.9604	-40.7048								8.4574	-49.351								8.5122	-61.2023
						8.964	-40.7137								8.4654	-49.702								8.5184	-61.599
						8.9658	-40.7181								8.4738	-49.711								8.521	-61.7736
						8.9706	-40.7269								8.4742	-49.711								8.5236	-61.9337
						8.9766	-40.6672								8.4774	-49.708								8.5258	-62.0679
						8.9856	-40.7026								8.4842	-49.688								8.5288	-62.4256
						8.9878	-40.6664								8.4874	-49.672								8.531	-62.5425
						8.9894	-40.6561								8.4936	-49.497								8.5536	-63.5754
						9.0018	-40.6288								8.4942	-49.483								8.56	-63.7975
						9.0024	-40.6266								8.5082	-49.359								8.5614	-64.3616
						9.0058	-40.7955								8.5118	-49.24								8.5626	-64.4294
						9.0132	-40.7395								8.5122	-49.182								8.563	-64.4366
						9.016	-40.7159								8.5162	-49.06								8.5632	-64.4467
						9.0172	-40.7056								8.5262	-48.75								8.5648	-64.5434
						9.0286	-40.6067								8.5318	-48.577								8.5654	-64.5722
						9.0364	-40.4621								8.5338	-48.514								8.5764	-64.9949
						9.0384	-40.4584								8.5366	-48.424								8.5826	-65.0757
						9.0448	-40.4451								8.5374	-48.637								8.5826	-65.0512
						9.055	-40.4171								8.538	-48.614								8.5874	-65.1218
						9.0594	-40.4038								8.5392	-48.666								8.5874	-65.1218
						9.064	-40.8073								8.5412	-48.393								8.5896	-65.1262
						9.0702	-40.8317								8.5462	-48.293								8.5926	-65.1002
						9.075	-40.8317								8.5592	-48.028								8.5976	-64.9877
						9.087	-40.7948								8.5656	-47.899								8.601	-64.7944
						9.088	-40.7919								8.5708	-47.794								8.6032	-64.7121
						9.0886	-40.7889								8.5736	-47.736								8.6198	-63.6879
						9.09	-40.7845								8.5806	-47.595								8.6226	-63.5725
						9.0908	-40.8347								8.5832	-47.544								8.623	-63.5033
						9.0928	-40.8302								8.5846	-47.521								8.6362	-62.0953
						9.0946	-40.8265								8.594	-47.366								8.6372	-61.9813
						9.0964	-40.8221								8.5958	-47.334								8.6374	-61.938
						9.1088	-40.755								8.597	-47.315								8.6526	-60.1276
						9.109	-40.755								8.606	-47.191								8.6532	-60.0569
						9.1096	-40.5964								8.6162	-47.08								8.6628	-58.9028
						9.1286	-40.5152								8.619	-47.016								8.6642	-58.7542
						9.1302	-40.4946								8.6242	-46.919								8.6664	-58.571
						9.1316	-39.7148								8.6336	-46.711								8.6982	-56.7274
						9.1328	-39.7082								8.6368	-46.637								8.7096	-56.0104
						9.1348	-39.6971								8.642	-46.524								8.7106	-55.9498
						9.1398	-39.6676								8.645	-46.459								8.7106	-55.9498
						9.15	-39.6049								8.649	-46.369								8.7124	-55.7983
						9.161	-39.557								8.655	-46.237								8.724	-55.2083
						9.163	-39.5481								8.6598	-46.134								8.7466	-54.1812
						9.169	-39.5201								8.6638	-46.577								8.756	-53.8104
						9.171	-39.5097								8.6668	-46.573								8.7596	-53.695
						9.1718	-39.5061								8.6752	-46.526								8.7694	-53.3906
						9.1726	-39.5016								8.681	-47.012								8.7696	-53.3877
						9.174	-39.495								8.6892	-47.153								8.7696	-53.3849
						9.1754	-39.4883								8.6972	-47.195								8.7774	-53.2593
						9.1776	-39.5245								8.7258	-47.261								8.7898	-52.9304
						9.1888	-39.5171								8.736	-47.286								8.8036	-52.6304
						9.1918	-39.4397								8.7418	-47.301								8.8138	-52.5279
						9.1998	-39.4817								8.749	-47.319								8.8214	-52.6087
						9.2	-39.481								8.7722	-47.381								8.831	-52.7342
						9.2006	-39.4787								8.7814	-47.407								8.846	-52.9954
						9.201	-39.4765								8.793	-47.493								8.8464	-53.0055
						9.2088	-39.3438								8.8046	-47.46								8.8466	-53.0704
						9.2092	-39.3445								8.8126	-47.523								8.8472	-53.0891
						9.211	-39.3283								8.8204	-47.623								8.8474	-53.092
						9.2198	-39.3216								8.832	-47.776								8.8678	-53.7873
						9.2214	-39.9133								8.8384	-47.862								8.8694	-53.8407
						9.222	-39.9221								8.8456	-47.958								8.8704	-53.871
						9.2222	-39.9265								8.8466	-47.974								8.8808	-54.0816
						9.2226	-39.9324								8.8474	-47.989								8.8874	-54.5361
						9.223	-39.9383								8.8494	-48.021								8.8884	-54.5981
						9.2248	-39.9671								8.8578	-48.156								8.8886	-54.6096
						9.2252	-39.9745								8.8626	-48.173								8.889	-54.6385
						9.226	-39.987								8.87	-48.252								8.891	-54.7827
						9.227	-39.9966								8.872	-48.272								8.8952	-55.0972
						9.2278	-40.0187								8.8798	-48.349								8.8958	-55.1347
						9.2278	-39.4861								8.8864	-48.492								8.905	-55.8762
						9.2318	-39.5533								8.8926	-48.673								8.9082	-56.1359
						9.2336	-39.5865								8.8964	-48.788								8.9104	-56.3105
						9.2376	-39.627								8.9034	-49.013								8.9232	-57.4342
						9.2454	-39.7502								8.904	-49.037								8.9238	-57.4357
						9.2466	-39.7635								8.905	-49.071								8.9238	-57.4443
						9.248	-39.776								8.9098	-49.229								8.9242	-54.0384
						9.249	-39.7842								8.9126	-49.318								8.9296	-54.4206
						9.2496	-39.7908								8.9236	-49.672								8.931	-54.5101
						9.2504	-39.7974								8.9238	-49.668								8.935	-54.9227
						9.2532	-39.8233								8.9238	-49.67								8.9372	-55.0958
						9.262	-39.9037								8.9242	-46.665								8.9496	-56.0638
						9.2634	-39.9354								8.9296	-46.785								8.95	-56.1013
						9.2732	-40.001								8.931	-46.796								8.9512	-56.1893
						9.2794	-39.9951								8.935	-46.945								8.961	-56.9942
						9.281	-40.0025								8.9372	-46.986								8.9644	-57.1832
						9.2824	-40.0099								8.9494	-47.211								8.965	-57.2308
						9.2832	-40.0129								8.9498	-47.219								8.9652	-57.2496
						9.284	-40.0173								8.951	-47.24								8.9678	-57.4775
						9.2884	-39.9723								8.9604	-47.409								8.9706	-57.6968
						9.2924	-39.9907								8.964	-47.388								8.9708	-57.7242
						9.2972	-40.0129								8.9648	-47.401								8.974	-58.0545
						9.308	-40.066								8.965	-47.406								8.988	-59.0615
						9.3146	-40.0704								8.9674	-47.461								8.9896	-59.1668
						9.3162	-40.0711								8.97	-47.497								8.9924	-59.3644
						9.3178	-39.8882								8.9704	-47.503								9.0064	-60.1882
						9.3328	-39.8823								8.9742	-47.627								9.0088	-60.3137
						9.3386	-39.8786								8.9878	-47.761								9.0206	-60.8633
						9.3396	-39.9007								8.9892	-47.775								9.0232	-60.9715
						9.3404	-39.855								8.9922	-47.801								9.024	-60.9902
						9.351	-39.8107								9.0062	-47.912								9.0268	-61.0624
						9.3568	-39.7842								9.0088	-47.911								9.037	-61.1965
						9.3574	-39.7812								9.0208	-47.926								9.0394	-61.1965
						9.358	-39.7864								9.0232	-47.948								9.0442	-61.26
						9.3638	-39.7311								9.0238	-47.948								9.0532	-61.273
						9.3742	-39.6322								9.0264	-47.949								9.0566	-61.2398
						9.3786	-39.5783								9.0368	-47.941								9.0592	-61.2023
						9.3882	-39.5887								9.0392	-47.906								9.064	-61.1042
						9.3948	-41.6889								9.0442	-47.939								9.0682	-62.6824
						9.3964	-41.6911								9.0528	-47.992								9.0746	-62.5266
						9.3988	-41.6933								9.0568	-48.014								9.0868	-61.9481
						9.4002	-41.7937								9.059	-48.026								9.0878	-61.9049
						9.4018	-41.77								9.064	-48.812								9.089	-61.837
						9.4018	-41.7693								9.0678	-48.874								9.0914	-61.7029
						9.4048	-41.7221								9.0746	-48.984								9.0922	-61.6683
						9.4048	-41.7214								9.087	-48.993								9.0936	-61.6596
						9.4078	-41.6837								9.0878	-48.995								9.095	-61.5918
						9.4218	-41.621								9.089	-48.997								9.098	-61.423
						9.4246	-41.6572								9.091	-49.002								9.11	-60.6527
						9.4256	-41.6697								9.0916	-49.066								9.111	-60.3555
						9.4302	-41.6292								9.0934	-49.073								9.116	-60.0583
						9.4344	-41.6587								9.0948	-49.078								9.1256	-59.5953
						9.4358	-41.6668								9.0974	-49.088								9.1316	-57.5669
						9.4386	-41.6837								9.1102	-49.06								9.132	-57.5482
						9.4416	-41.6188								9.1106	-49.059								9.1324	-57.5338
						9.4424	-41.6365								9.1126	-48.892								9.1346	-57.4198
						9.4534	-41.8556								9.1162	-49.047								9.14	-57.1544
						9.4576	-41.9228								9.1316	-48.836								9.1562	-56.3364
						9.46	-41.9552								9.1324	-47.691								9.1632	-56.0652
						9.4636	-41.9368								9.1342	-47.698								9.1678	-55.8705
						9.4652	-41.9796								9.1354	-47.702								9.168	-56.0162
						9.4686	-42.0755								9.1372	-47.708								9.1682	-56.2888
						9.4786	-42.4126								9.1436	-47.729								9.174	-56.0941
[truncated: 158 more rows]
