# Supplementary material for: Investigation of electromagnetic wave propagation characteristics across various frequencies in porous media of goaf
Source: PLoS One. 2024 Dec 18;19(12):e0315888. doi: 10.1371/journal.pone.0315888 (PMC11654933; doi:10.1371/journal.pone.0315888)
Supplement: S2 Dataset — (XLSX) [file pone.0315888.s002.xlsx]

## Sheet: Sheet1
		Empty pipeline experiment							The signal attenuation intensity data for electromagnetic waves at varying frequencies in media with porosities of 0.2 and 0.4.
			600MHz	700MHz	800MHz	900MHz				600MHz				700MHz				800MHz				900MHz
		distance/m	dBm	dBm	dBm	dBm				0.2porosity	0.4porosity			0.2porosity	0.4porosity			0.2porosity	0.4porosity			0.2porosity	0.4porosity
		1	-3.35	-5.61	-7.27	-8.45			distance/m	dBm	dBm		distance/m	dBm	dBm		distance/m	dBm	dBm		distance/m	dBm	dBm
		2	-11.36	-13.12	-15.23	-17.36			1	-6.75	-10.47		1	-8.44	-14.02		1	-15.47	-15.68		1	-15.45	-22.68
		3	-15.24	-14.36	-18.35	-20.47			2	-19.6	-21.65		2	-16.18	-21.49		2	-24.06	-19.82		2	-22.05	-20.55
		4	-17.49	-17.84	-20.68	-23.38			3	-21.8	-28.69		3	-21.7	-28.54		3	-23.32	-23.39		3	-24.05	-25.35
		5	-18.65	-18.35	-21.32	-24.63			4	-27.83	-32.79		4	-25.12	-31.03		4	-28.63	-29.42		4	-32.88	-32.79
		6	-19.36	-18.65	-22.67	-25.43			5	-28.54	-35.2		5	-23.76	-32.76		5	-27.56	-30.45		5	-34.7	-33.17
		7	-20.36	-20.34	-23.38	-25.64			6	-32.01	-37.53		6	-25.45	-34.54		6	-29.35	-33.99		6	-41.25	-34.44
		8	-20.45	-21.87	-23.29	-26.53			7	-36.71	-39.86		7	-29.25	-30.78		7	-32.51	-39.52		7	-34.44	-46.24
		9	-21.74	-21.51	-24.76	-27.46			8	-38.88	-47.87		8	-34.1	-31.44		8	-40.69	-43.87		8	-37.79	-51.35
		10	-21.65	-23.56	-24.39	-28.61			9	-45.14	-51.02		9	-35.98	-34.98		9	-44.05	-52.85		9	-44.8	-57.35
		11	-22.13	-24.18	-25.69	-29.07			10	-47.73	-51.89		10	-36.22	-37.14		10	-48.58	-58.45		10	-52.31	-60.42
		12	-22.69	-24.84	-26.82	-29.68			11	-49.65	-53.01		11	-39.5	-41.69		11	-54.38	-64.3		11	-56.46	-63.42
									12	-52.79	-56.09		12	-41.4	-42.47		12	-61.27	-67.74		12	-60.56	-65.01
